# Supplementary material for: The ATP Synthase γ Subunit ATPC1 Regulates RNA Editing in Chloroplasts
Source: Int J Mol Sci. 2023 May 24;24(11):9203. doi: 10.3390/ijms24119203 (PMC10253099; doi:10.3390/ijms24119203)
Supplement: Supplementary file 1 [file ijms-24-09203-s001.zip]

Archive with 6 entries (6 files):
- Table S1 RNA Editing Level Profiles in the atpc1 Mutant and Wild Type Revealed by Chloroseq.xlsx
- Table S2 RPKM of All Genes in the atpc1 Mutant and Wild Type.xlsx
- Table S3 Differential Expression Genes in the atpc1 Mutant.xlsx
- Table S4 Differential Expression of Protein-coding Chloroplast Genes in the atpc1 Mutant.xlsx
- Table S5 Differential Expression of Photosynthesis Genes in the atpc1 Mutant.xlsx
- Table S6 The List of Primers Used in This Study.xlsx
