# Supplementary material for: The ATP Synthase γ Subunit ATPC1 Regulates RNA Editing in Chloroplasts
Source: Int J Mol Sci. 2023 May 24;24(11):9203. doi: 10.3390/ijms24119203 (PMC10253099; doi:10.3390/ijms24119203)
Supplement: Supplementary file 1 [file ijms-24-09203-s001.zip › Table S1 RNA Editing Level Profiles in the atpc1 Mutant and Wild Type Revealed by Chloroseq.xlsx]

## Sheet: sheet1
Table S1 RNA Editing Level Profiles in the atpc1 Mutant and Wild Type Revealed by Chloroseq
			Editing level (%)					Editing level (%)
Chromosome	Position	Sites	WT-1	WT-2	WT-3	WT-average	WT-SEM	atpc1-1	atpc1-2	atpc1-3	atpc1-average	atpc1-SEM
ChrC	2931	matK-640	82.8208	83.129	82.797	82.9156	0.15123	95.6044	95.6816	97.1333	96.1398	0.703247
ChrC	12707	atpF-92	91.3598	91.5812	89.7721	90.9044	0.805737	91.0031	91.192	90.4805	90.8918	0.300929
ChrC	13210	atpH-3’UTR-13210	5.29576	4.9984	5.49593	5.26337	0.204404	19.509	17.0434	17.543	18.0318	1.06424
ChrC	21806	rpoC1-488	37.069	35.2369	37.8223	36.7094	1.08568	25.9036	25.8929	30.2885	27.3616	2.06958
ChrC	23898	rpoB-2432	82.2823	87.8587	83.727	84.6227	2.36302	89.7959	92.0635	87.234	89.6978	1.97283
ChrC	25779	rpoB-551	84.5946	86.7102	87.381	86.2286	1.18742	86.4407	79.6296	86	84.0234	3.11209
ChrC	25992	rpoB-338	84.9576	86.2992	85.6833	85.6467	0.548311	87.6404	83.3333	93.0693	88.0144	3.98348
ChrC	35800	psbZ-50	90.0263	88.1247	89.1691	89.1067	0.777554	87.5645	82.3944	84.0024	84.6538	2.16038
ChrC	37092	rps14-149	82.7199	82.9188	81.804	82.4809	0.485462	78.3557	76.179	76.8222	77.119	0.913086
ChrC	37161	rps14-80	90.3927	92.7254	90.7591	91.2924	1.02429	95.7307	94.4854	94.4197	94.8786	0.603128
ChrC	43350	N_ycf3_i2	8.58978	7.72041	7.86997	8.06005	0.379516	6.03732	9.36205	8.24427	7.88122	1.38138
ChrC	45095	N_rps4_UTR	2.17745	1.61134	1.82822	1.87234	0.233206	6.05381	7.41117	7.59184	7.01894	0.686422
ChrC	49209	N_ndhK_ndhJ	5.34831	4.40866	4.86281	4.87326	0.383684	9.00662	8.31169	7.45829	8.25887	0.633206
ChrC	57868	accD-794	95.9546	95.5304	95.3548	95.6133	0.251751	95.3052	96.089	95.1084	95.5008	0.423561
ChrC	58642	accD-1568	74.1169	72.851	74.307	73.7583	0.646242	74.6193	74.0122	75.8725	74.8347	0.774613
ChrC	63985	psbF-77	94.3497	94.538	94.4456	94.4444	0.0768885	97.8745	96.6619	97.4314	97.3226	0.500965
ChrC	64109	psbE-214	99.6782	99.5776	99.6961	99.6507	0.0521545	99.8568	99.764	99.7887	99.8031	0.0392341
ChrC	65716	petL-5	81.9861	79.1246	82.6409	81.2506	1.52688	86.4598	86.7299	84.2466	85.8121	1.11245
ChrC	68453	N_rps18_UTR	0	0	0	0	0	0	10.5263	16.6667	9.06433	6.88222
ChrC	69553	rps12-i-58	21.5006	18.1439	22.4417	20.6954	1.84462	47.5584	47.7024	48.1481	47.803	0.251052
ChrC	69942	clpP-559	78.5542	78.1658	78.3199	78.3466	0.159684	87.5724	86.0828	83.6279	85.761	1.62633
ChrC	78691	rpoA-200	84.1199	85.0233	81.5836	83.5756	1.45604	61.7424	57.8723	58.2418	59.2855	1.74384
ChrC	86055	rpl23-89	76.9478	76.6186	78.84	77.4688	0.978888	53.441	57.9116	58.3893	56.5806	2.22863
ChrC	91535	ycf2-as-91535	12.069	3.34728	7.42358	7.61328	3.56314	26.2295	24.8	19.5652	23.5316	2.86471
ChrC	94622	N_ndhB_UTR	0	0	0	0	0	0	0	0	0	0
ChrC	94999	ndhB-1481	92.5054	89.8711	90.2805	90.8857	1.15744	91.4688	91.9339	89.5468	90.9831	1.03323
ChrC	95225	ndhB-1255	97.3709	95.7865	96.1335	96.4303	0.680022	96.2891	96.4269	97.0963	96.6041	0.352561
ChrC	95608	ndhB-872	77.0779	74.321	77.5654	76.3214	1.42845	86.053	80.6907	87.2549	84.6662	2.85359
ChrC	95644	ndhB-836	34.6154	39.1521	37.5385	37.102	1.87765	28.7234	29.4606	30	29.3947	0.523248
ChrC	95650	ndhB-830	65.493	59.887	70.2797	65.2199	4.2472	69.1011	65.1376	72.0497	68.7628	2.83196
ChrC	96419	ndhB-746	82.3594	78.9363	82.7784	81.358	1.72095	90.6012	88.0492	89.4288	89.3597	1.04298
ChrC	96439	N_ndhB_2	1.43369	0.960566	1.63845	1.34424	0.283881	6.09463	5.54649	4.98732	5.54281	0.452064
ChrC	96457	N_ndhB_1	2.10177	1.91693	1.85507	1.95793	0.104802	8.56378	7.01439	7.05882	7.54566	0.720146
ChrC	96579	ndhB-586	91.8605	90.8358	91.6176	91.438	0.437173	93.9759	93.437	91.8519	93.0882	0.901519
ChrC	96698	ndhB-467	87.4112	84.5911	85.759	85.9204	1.15694	91.2387	88.9825	90.5649	90.262	0.945665
ChrC	97016	ndhB-149	93.5122	93.2787	93.9303	93.5737	0.269556	87.6277	85.1868	85.3853	86.0666	1.10684
ChrC	112349	ndhF-290	90.7035	90.9333	88.0126	89.8832	1.32599	90.1961	86.2069	84.1584	86.8538	2.50695
ChrC	116281	ndhD-887	89.8167	87.6302	89.8554	89.1008	1.03994	89.1298	87.5708	88.3801	88.3602	0.636625
ChrC	116290	ndhD-878	88.5719	86.3781	88.9349	87.9617	1.1295	89.1078	87.0698	88.7054	88.2943	0.881314
ChrC	116494	ndhD-674	94.8014	92.9794	93.7951	93.8586	0.74519	95.4246	95.1129	94.7621	95.0999	0.270652
ChrC	116785	ndhD-383	96.9383	96.397	96.3853	96.5735	0.257969	97.6952	97.6119	97.3412	97.5494	0.1511
ChrC	117166	ndhD-2	47.0681	45.7007	47.0023	46.5904	0.629638	41.5686	36.2353	37.7281	38.5107	2.24655
ChrC	118858	ndhG-50	80.3039	79.0217	80.9613	80.0956	0.805436	82.7761	82.2575	80.9173	81.9836	0.783202
