# Supplementary material for: The ATP Synthase γ Subunit ATPC1 Regulates RNA Editing in Chloroplasts
Source: Int J Mol Sci. 2023 May 24;24(11):9203. doi: 10.3390/ijms24119203 (PMC10253099; doi:10.3390/ijms24119203)
Supplement: Supplementary file 1 [file ijms-24-09203-s001.zip › Table S2 RPKM of All Genes in the atpc1 Mutant and Wild Type.xlsx]

## Sheet: Sheet1
Table S2 RPKM of All Genes in the atpc1 Mutant and Wild Type
	RPKM
	WT-1	WT-2	WT-3	atpc1-1	atpc1-2	atpc1-3
AT1G01010	0.711774	0.830825	1.2313	5.29849	12.7043	12.5683
AT1G01020	2.30541	2.14678	2.27256	1.51454	1.13073	1.45482
AT1G01030	2.837	3.43853	2.71424	0.892327	2.3676	1.55812
AT1G01040	1.15407	1.67205	1.66176	1.43415	1.23632	1.24378
AT1G01046	0	0	0	0	0	0
AT1G01050	13.2713	14.4326	15.4196	8.76816	7.48064	6.72898
AT1G01060	50.8281	56.5452	57.0385	58.5223	47.1484	38.6056
AT1G01070	1.33221	2.14452	1.65617	0.554472	0.266896	0.225136
AT1G01073	0	0	0	0	0	0
AT1G01080	13.5676	13.2828	14.0178	2.61648	2.13402	1.89013
AT1G01090	60.8131	57.1853	58.8379	55.1035	44.835	42.5227
AT1G01100	80.1338	81.985	84.6309	27.1258	26.032	30.9664
AT1G01110	0.946504	1.39892	1.00837	0.503492	0.494055	0.539193
AT1G01115	0	0	0.170564	0	0	0.337589
AT1G01120	15.7478	16.7506	17.644	24.9206	69.965	72.496
AT1G01130	0.71367	0.457849	0.376724	0.97701	0.580961	0.455666
AT1G01140	9.65527	9.00992	9.04361	11.2685	15.7925	12.6199
AT1G01150	0.0179311	0.0784332	0.0197193	0	0.0413116	0.0195148
AT1G01160	5.80102	6.00501	5.57358	5.68955	4.1617	4.47104
AT1G01170	21.4517	17.5568	17.5325	8.18998	8.83289	6.80323
AT1G01180	6.28021	6.19269	6.8047	7.70479	6.5235	5.65935
AT1G01183	1.79666	1.17883	2.371	1.9418	2.4836	0.391068
AT1G01190	0.488553	0.7087	0.624993	0.0431037	0.126341	0.108511
AT1G01200	0.256333	0.303669	0.646013	0.092347	0.123035	0.0464955
AT1G01210	3.20983	3.83768	3.57701	2.08148	3.03201	3.70293
AT1G01220	1.9691	2.62199	2.49682	0.84393	0.713735	0.822104
AT1G01225	1.27701	0.809943	0.842615	0.193224	0.205947	0.250163
AT1G01230	5.44896	4.46898	5.16506	4.54871	4.696	5.50979
AT1G01240	5.00167	5.02991	5.25372	2.81906	3.33855	3.25588
AT1G01250	0.669683	0.330727	0.950282	0.186783	0.248853	0.141064
AT1G01260	2.82003	3.15084	3.34846	3.5779	5.10821	4.55175
AT1G01270	0	0	0	0	0.580657	0
AT1G01280	0	0	0	0	0	0
AT1G01290	1.79173	1.70897	1.81716	1.15113	1.60533	1.65748
AT1G01300	12.1108	13.3307	12.8366	6.52305	5.46111	5.33287
AT1G01305	0	0	0	0.0652652	0	0.230021
AT1G01310	0.204308	0.26404	0.245109	0.943473	0.29954	0.444705
AT1G01320	31.3872	38.7838	36.0596	14.29	14.0376	12.8552
AT1G01340	0.145004	0.509682	0.239198	0.88434	0.441458	0.586156
AT1G01350	2.84787	3.42567	2.93613	1.68324	2.3887	1.80152
AT1G01355	0	0	0.0755906	0.111433	0.118771	0.33663
AT1G01360	5.83433	5.4803	4.50777	7.17874	11.6151	12.7318
AT1G01370	0.872663	1.28174	0.865604	0.11096	0.0985556	0.186223
AT1G01380	0.275639	0.301422	0.682038	0.397209	0.158762	0.199989
AT1G01390	1.11868	1.1645	1.17109	0.72078	1.20193	0.421436
AT1G01400	0	0	0	0	0	0
AT1G01410	0	0	0	0	0	0
AT1G01420	3.78445	3.45958	2.99339	4.2063	6.77993	6.88615
AT1G01430	34.1306	31.1293	31.8327	17.9417	11.9675	11.9878
AT1G01440	5.2896	5.61639	4.9798	5.94068	6.20878	6.51999
AT1G01448	0.906991	0.928521	1.03989	1.07759	0.837332	0.70707
AT1G01450	0	0	0	0	0	0
AT1G01453	0	0.0316485	0.0318276	0.125118	0.0166696	0.0314975
AT1G01460	0	0	0	0.0160558	0.0256696	0.18593
AT1G01470	16.7452	15.9391	13.4199	24.8144	131.93	140.751
AT1G01471	0	0	0	0	0	0
AT1G01480	0.138574	0.0606143	0.0304787	1.48271	3.47197	3.64967
AT1G01490	17.7044	17.4192	15.5743	15.4169	14.678	13.4379
AT1G01500	1.29688	0.975007	1.19223	1.20455	2.15923	2.45897
AT1G01510	7.65127	8.84107	8.66674	3.30086	3.32725	3.42796
AT1G01520	2.97345	3.04594	2.57204	4.22983	16.9233	12.7396
AT1G01530	0	0	0	0.0190225	0.547428	0.0957757
AT1G01540	14.8543	16.1618	15.3327	14.1167	9.07384	8.32787
AT1G01550	28.7776	25.6843	27.4359	47.1812	56.6952	52.4175
AT1G01560	0	0.0541189	0.0181418	0.766659	1.65329	1.8582
AT1G01570	0.626287	0.439018	0.326712	0.338441	0.323729	0.602955
AT1G01580	1.16928	2.24716	0.596434	0.0967972	0.257928	0.368228
AT1G01590	0	0	0.0129752	0	0	0
AT1G01600	0.981306	0.960593	0.783268	0.0855307	0.328186	0.439249
AT1G01610	6.58058	8.01981	6.69465	3.19716	5.60849	8.51068
AT1G01620	216.149	185.449	209.391	82.4479	110.784	137.314
AT1G01630	8.74449	8.14578	7.06052	1.80165	2.38115	2.71613
AT1G01640	0.742619	1.04785	0.790334	0.932065	0.993441	0.847315
AT1G01650	2.57774	2.66336	2.73457	3.98785	5.14086	4.6942
AT1G01660	0.0284424	0	0.0312789	0.0153701	0	0.0154772
AT1G01670	0.0346082	0.176612	0.0888058	0.0498721	0.0930232	0.0502199
AT1G01680	0.0556349	0.0202796	0.0611832	0.0601294	0.0640889	0.383475
AT1G01690	0.879454	1.02742	0.744893	0.306994	0.2517	0.321025
AT1G01695	0	0.128106	0.0515324	0.0506448	0	0.025499
AT1G01700	0.714852	0.74163	0.352756	0.198103	0.147804	0.349098
AT1G01710	3.56392	3.94143	3.45515	2.45549	2.96389	2.69231
AT1G01720	12.5319	11.4267	13.3665	83.1083	177.19	150.013
AT1G01725	3.04282	2.58128	3.30571	4.14567	5.43835	4.91717
AT1G01730	6.41518	6.11815	6.71212	15.3564	15.158	13.4457
AT1G01740	1.18072	1.30731	1.2092	0.797568	0.833086	0.923599
AT1G01750	2.63073	3.00279	3.10426	0.581102	0.619367	1.37929
AT1G01760	1.52951	1.89982	2.1574	0.970278	0.842657	1.00418
AT1G01770	1.73104	2.07391	2.10431	3.30615	2.82984	2.53038
AT1G01780	3.25044	2.95316	2.82205	4.87333	3.81474	4.41526
AT1G01790	11.8195	13.5891	13.0352	4.47588	3.92286	3.89193
AT1G01800	12.3788	12.2636	12.192	9.10772	10.0027	10.0895
AT1G01810	0.39757	0.558975	0.343529	0.30692	0.523409	0.30906
AT1G01820	5.46099	5.10131	5.2902	12.1651	9.85035	9.90243
AT1G01830	1.24782	1.13887	1.41449	1.14115	1.10019	1.09687
AT1G01840	0.794726	0.579375	0.582655	0.429464	0.0762907	0.096102
AT1G01860	2.86298	2.80849	2.41694	1.70185	1.10581	1.11804
AT1G01870	0	0	0	0	0	0
AT1G01880	0.986659	0.935592	0.910537	0.275913	0.143067	0.300364
AT1G01890	0	0	0	0	0	0
AT1G01900	2.14661	2.16412	2.02749	0.306549	0.475252	0.350781
AT1G01910	4.82475	6.43749	5.71187	3.35269	4.19267	3.42541
AT1G01920	1.54524	1.97704	2.05054	0.762666	0.694217	0.442852
AT1G01930	2.29753	2.58459	2.71137	1.99039	1.74139	1.61909
AT1G01940	1.29548	1.52159	1.62518	0.705251	0.61904	0.731056
AT1G01950	2.12589	2.09378	1.9381	1.66522	1.2803	1.1606
AT1G01960	6.83046	9.6055	7.93958	5.20095	4.43175	4.44105
AT1G01970	7.32146	6.7626	6.6892	2.87543	2.33952	2.21029
AT1G01980	0.0397073	0	0.0655009	0	0	0.0216072
AT1G01990	10.3847	10.0062	10.487	7.52134	7.59001	6.75092
AT1G02000	2.99551	3.32027	4.00015	5.51696	4.81218	3.9254
AT1G02010	1.54184	1.55636	1.69125	1.26048	1.24329	1.05844
AT1G02020	1.7034	2.48364	2.12133	1.3114	1.41568	1.0666
AT1G02030	0.149814	0.0614353	0.14416	0	0.0647172	0.0611423
AT1G02040	0	0	0	0.100575	0	0.0810214
AT1G02050	1.33314	1.71261	1.62266	1.3709	1.5059	1.83122
AT1G02060	2.38394	2.54312	2.14501	2.77472	2.15086	2.14091
AT1G02065	0.570262	0.465375	0.187204	0	0	0.0555787
AT1G02070	0.0765665	0.614008	0.11227	0.110336	0.0588007	0
AT1G02074	0	0.809943	0	0	0	0
AT1G02080	6.60157	8.4658	7.86098	6.10296	5.12343	5.93799
AT1G02090	4.61501	4.40225	4.35142	3.4493	3.35023	3.24013
AT1G02100	3.93118	3.88288	4.33651	6.37641	5.89198	5.92797
AT1G02110	2.53563	4.05257	3.40982	1.04676	0.937488	1.07602
AT1G02120	3.18009	3.41519	3.05827	3.49388	2.43547	3.03132
AT1G02130	10.0158	7.88161	8.58494	8.57503	8.21215	7.71577
AT1G02136	0.0674582	0	0	0.145816	0	0
AT1G02140	33.8434	33.5791	32.6509	20.1695	21.3656	20.5439
AT1G02145	2.31568	1.99423	2.51187	1.71241	1.31038	1.62118
AT1G02150	16.2952	20.6015	18.2512	8.78114	6.61774	6.52013
AT1G02160	5.145	3.96872	4.31987	2.86107	2.13955	2.0446
AT1G02170	4.6183	4.82682	5.35979	5.30059	5.82619	4.5814
AT1G02180	2.50237	1.55359	2.20154	0.36642	0.576524	0.527107
AT1G02190	0.0371342	0.0541435	0.115706	0	0	0
AT1G02205	2.22711	2.52682	2.81146	0.265676	0.198219	0.636718
AT1G02210	0	0	0	0	0	0
AT1G02220	0.306725	0.454434	0.935774	2.61995	4.85548	5.21183
AT1G02228	0	0	0	0	0	0
AT1G02230	0.0226404	0.0495162	0.149389	0.269163	0.130403	0.39424
AT1G02250	0	0	0.0248054	0	0.0519668	0
AT1G02260	1.82431	1.75881	2.07994	2.39821	1.75841	1.94491
AT1G02270	2.21611	2.08271	2.06218	1.58829	2.282	1.98321
AT1G02280	20.5762	25.5017	22.7908	8.8874	8.40829	7.60194
AT1G02290	1.65787	2.44119	2.40085	0.887028	0.491628	0.759232
AT1G02300	2.09316	1.96977	2.29273	1.86568	1.47939	1.23431
AT1G02305	8.542	8.02717	9.57111	13.4126	9.72184	10.3489
AT1G02310	0.0707732	0.23218	0.108964	0.229472	0.554387	0.539168
AT1G02320	0	0	0.271509	0	0.711008	0.537387
AT1G02330	2.19454	2.9159	2.91943	1.78525	1.44069	1.55372
AT1G02335	7.61464	5.82326	6.43439	0.623191	0.586084	0.664451
AT1G02340	1.55271	1.03556	1.64188	3.37474	5.57234	5.42238
AT1G02350	1.16003	1.65363	0.637861	0.447767	0	0
AT1G02360	2.01453	1.88099	1.48264	2.51224	3.76658	3.87896
AT1G02370	0.721521	1.22297	0.991845	0.175457	0.394801	0.471148
AT1G02380	1.38949	1.28802	0.981605	0.696173	0.731416	0.600881
AT1G02390	0.193282	0.195103	0.245259	0.62669	0.736466	0.970862
AT1G02391	0	0	0	0	0	0
AT1G02400	0.731862	0.450179	0.589264	5.62165	16.2442	15.4891
AT1G02405	0.0688662	0	0	0.148859	0.0793307	0.412217
AT1G02410	3.19961	2.85463	3.44893	2.69398	2.71476	2.05184
AT1G02420	0.405709	0.443658	0.50025	0.385335	0.524007	0.173941
AT1G02430	0.197047	0.626846	0.492496	0.0968026	0.619062	0.838307
AT1G02440	0.0405956	0	0.0446441	0.329064	0	0.419721
AT1G02450	0.134168	0	0	0	0.154556	0
AT1G02460	0.0430006	0.188091	0.0788149	0.0154915	0.346743	0.694177
AT1G02470	0.253657	0.192035	0.118019	1.43401	1.26995	0.647681
AT1G02475	6.04101	7.11423	6.33684	5.00977	5.2326	3.98266
AT1G02480	0	0	0	0	0	0
AT1G02490	0	0	0.682254	0	0	0
AT1G02500	18.9262	28.1549	25.7958	17.0385	14.3276	17.1934
AT1G02510	0	0	0	0.0334965	0.0535533	0
AT1G02520	0.313419	0.475156	0.466095	1.04316	1.12006	1.14734
AT1G02530	0.0371621	0.0243829	0.0326945	0	0.00856181	0.00808886
AT1G02540	0	0	0	0	0	0
AT1G02550	0	0	0	0	0	0
AT1G02560	41.5509	41.3453	40.5948	16.788	18.0886	17.4844
AT1G02570	0.160232	0.0876098	0.0881056	0.043294	0.138435	0
AT1G02575	0.0404148	0.17678	0.0888906	0.305758	0.139668	0.0659765
AT1G02580	0.0123165	0.00897901	0	0.173049	0.28376	0.294894
AT1G02590	0	0	0	0	0.133998	0
AT1G02600	0	0	0	0	0	0
AT1G02610	5.43463	4.48755	4.8992	2.37744	3.29348	4.27838
AT1G02620	0.527154	0.554291	0.62432	0.679305	0.794105	0.485449
AT1G02630	0.119975	0.273328	0.06597	0.17289	0.0230343	0.0435239
AT1G02640	23.2771	20.1665	24.283	7.56981	4.13382	5.9607
AT1G02650	2.29606	1.50418	1.58251	0.846241	0.85321	0.898203
AT1G02660	12.5471	8.67953	10.3768	14.3123	10.4138	8.99044
AT1G02670	0.238879	0.186588	0.30023	0.341162	0.108105	0.185698
AT1G02680	2.78759	3.50735	3.17212	2.37301	2.31849	2.09672
AT1G02681	0	0.155636	0.156517	0.0769106	0.122963	0.0387234
AT1G02690	3.19399	3.5933	4.09906	0.907727	1.05931	0.867353
AT1G02700	0.441055	0.516761	0.277166	1.70245	0.508075	0.42858
AT1G02710	1.4966	2.65945	1.23439	1.21313	0.574671	0
AT1G02720	2.19772	2.12346	2.04443	0.439261	0.346805	0.253927
AT1G02730	4.54878	7.35938	5.34926	0.27846	0.184218	0.135366
AT1G02740	1.84714	1.80053	1.47596	1.0393	1.05196	0.978789
AT1G02750	3.2837	2.99422	3.34451	4.96857	3.89907	4.36544
AT1G02760	0.248579	0.815491	0.273369	3.49258	0.572703	1.08213
AT1G02770	0.05979	0.217942	0.131505	0.3231	0.252543	0.195212
AT1G02780	176.264	181.68	173.838	53.0641	61.1224	59.497
AT1G02790	0	0	0	0	0.172936	0
AT1G02800	0.707314	0.960175	0.871731	0	0.0140482	0
AT1G02810	1.71145	1.79989	2.39543	3.12415	2.16017	3.08355
AT1G02813	0	0.129697	0.0978232	0	0	0
AT1G02816	7.49949	7.68964	9.5923	17.7462	16.3666	17.4002
AT1G02820	4.31324	5.49816	5.38894	4.96511	15.8762	16.3325
AT1G02830	0	0	0	0	0	0
AT1G02840	9.50041	9.12587	10.0784	11.8221	10.0682	9.53774
AT1G02850	1.37661	1.49817	1.398	34.5189	27.7704	26.9604
AT1G02860	3.66522	2.37861	3.23966	9.45902	9.74649	10.4477
AT1G02870	5.20589	6.0317	5.65691	2.74624	2.68435	3.35894
AT1G02880	2.4032	1.77965	2.12356	4.8028	6.32355	5.61634
AT1G02890	5.76921	7.33655	6.19817	6.76183	7.58739	7.16827
AT1G02900	9.52757	8.67087	8.71995	7.41809	11.1558	11.9722
AT1G02910	4.00036	5.2618	4.3993	2.72222	3.54354	3.00995
AT1G02920	3.71062	5.99758	3.8838	61.3871	97.8816	55.917
AT1G02930	7.06003	10.4334	6.51686	59.2503	85.8683	46.6723
AT1G02940	0.0345643	0.226784	0.30409	0.149426	0.199082	0.112851
AT1G02950	0.0278959	0.0610103	0	0	0.0160674	0
AT1G02952	0	0	0	0	0	0
AT1G02960	1.81095	2.48212	1.80989	1.60019	1.57165	1.23181
AT1G02965	0	0	0	0	0	0
AT1G02970	0.419259	1.00736	0.584456	0.0382926	0.0544189	0.128532
AT1G02980	0	0	0.0115955	0.0797707	0.0242924	0
AT1G02990	1.75945	2.11509	1.87424	0.867972	1.02047	1.40111
AT1G03000	1.60834	2.16661	1.70038	0.923717	0.501222	0.997807
AT1G03010	0.312543	0.164053	0.302467	0.121605	0.144014	0.163271
AT1G03020	1.58559	0.577969	1.54998	0	0	0.25565
AT1G03022	0	0	0	0	0	0
AT1G03030	3.13207	2.91793	2.79233	2.29233	2.44328	1.8781
AT1G03040	4.22702	4.59329	4.70714	5.48221	5.22975	5.17994
AT1G03050	0	0.0514083	0	0	0.036103	0.0511631
AT1G03055	1.50372	1.45549	1.5196	0.592978	1.08849	0.807208
AT1G03060	2.59502	4.09561	3.56104	2.07697	2.03542	2.93516
AT1G03070	0.109513	0.119756	0.361302	0.0236719	0.201846	0.333718
AT1G03080	3.33028	5.68895	4.54782	2.53748	3.82336	6.21942
AT1G03090	17.6509	16.6508	18.335	27.6207	20.0361	20.494
AT1G03100	0.664314	0.497046	0.622902	0.52148	0.837757	0.882805
AT1G03103	0	0	0	0	0	0
AT1G03106	0	0.14888	0.085556	3.44737	1.97162	2.20138
AT1G03110	2.57706	2.51148	2.54772	0.974116	1.0921	1.1117
AT1G03120	0.542302	0.501792	1.05514	0.743911	0.16819	0.385899
AT1G03130	613.657	515.489	550.198	78.141	95.0272	84.0216
AT1G03140	13.95	12.2367	12.977	10.9374	10.9547	8.82726
AT1G03150	3.87846	3.85322	3.78428	2.87182	2.90883	2.90082
AT1G03160	4.84818	5.33422	5.0698	2.00666	1.98021	1.88702
AT1G03170	0.292959	0.301517	0.132661	0	0.0794061	0.168795
AT1G03180	0.675558	0.738749	0.711975	0.750415	0.237787	0.469727
AT1G03190	1.08413	1.37803	0.954682	1.10686	1.21661	1.11893
AT1G03200	0.504063	0.551211	0.525156	0.946203	0.855705	1.12604
AT1G03210	2.25951	3.17682	3.1948	3.62515	3.00702	3.71152
AT1G03220	33.8611	35.8871	37.225	103.868	133.005	132.679
AT1G03230	9.2181	9.35371	9.38008	8.3045	10.2987	7.75758
AT1G03240	0.118603	0.0518787	0	0	0	0.0516313
AT1G03250	1.90069	2.33339	2.36632	1.57944	2.04492	1.42458
AT1G03260	1.8629	1.94917	1.51779	1.42476	1.52571	1.32019
AT1G03270	0.469589	0.611325	0.750038	0.0483357	0.0257593	0.0486727
AT1G03280	1.56619	1.83081	1.74218	1.48356	0.896907	1.13145
AT1G03290	2.67952	2.7944	2.2129	5.03723	6.34618	4.95976
AT1G03300	1.34286	1.46847	1.02986	0.439222	0.183187	0.423055
AT1G03310	3.16549	4.38145	3.50552	0.825399	0.765001	0.572172
AT1G03320	0.391822	0	0.538622	0	0	0.266518
AT1G03330	6.28978	6.04973	5.04894	3.18807	3.14679	2.51078
AT1G03340	0.657473	0.527246	0.337419	0.130274	0.71951	0.620136
AT1G03350	6.26232	6.18135	6.27316	5.45031	6.54727	5.85946
AT1G03360	2.4102	2.24357	2.69438	0.710431	0.90636	0.585315
AT1G03365	1.93592	2.28345	1.98252	0.909924	0.597247	0.952505
AT1G03370	1.90469	2.20857	2.31801	4.44019	7.00173	6.10612
AT1G03380	5.29676	5.8076	5.92563	9.26977	8.54228	8.91308
AT1G03390	0.288036	0.372247	0.345557	0.566009	0.67869	1.13991
AT1G03400	7.80389	7.54442	8.94147	7.85031	6.74591	6.07239
AT1G03410	0.664841	1.19746	0.878602	1.30426	1.13915	1.0519
AT1G03420	0.0168645	0	0	0	0	0
AT1G03430	2.41876	1.90148	2.27998	2.73462	3.40262	2.17142
AT1G03440	9.69905	11.0586	10.7621	4.72952	4.03778	3.58964
AT1G03445	0.020574	0.0299979	0.0188548	0.00741202	0.0158002	0
AT1G03457	2.98451	2.99616	2.83974	3.3255	1.90375	1.83409
AT1G03470	0.329206	0.730908	0.493687	1.43399	1.08023	0.629708
AT1G03475	24.8892	23.6085	24.6194	8.57637	7.19681	6.38803
AT1G03490	0	0.115258	0	0.0759427	0	0
AT1G03495	2.14399	2.06138	1.7769	1.45524	1.62266	1.55557
AT1G03502	1.59178	0.5222	1.92557	2.92463	1.65029	1.38589
AT1G03506	7.50879	3.42131	5.96384	9.46796	6.24707	7.94498
AT1G03510	0.49234	0.338418	0.680667	0.182439	0.356496	0.183711
AT1G03515	0	0	0	0	0	0
AT1G03520	2.54379	2.80765	2.73666	2.82614	2.2205	2.11504
AT1G03530	0.789512	1.62394	1.23346	0.751711	0.707375	0.859243
AT1G03540	0.565211	0.585549	0.436195	0.18219	0.217032	0.48563
AT1G03550	0.186594	0.204047	0.230853	0.352919	0.501544	0.53307
AT1G03545	0	0	0	0	0	0
AT1G03560	0.458686	0.589588	0.752219	0.608804	0.407876	0.36783
AT1G03570	0.252031	0	0	0	0	0
AT1G03580	0.376166	0.427806	0.71153	3.78909	2.32263	2.34171
AT1G03590	7.52528	6.95894	7.29171	9.71299	10.3654	10.0166
AT1G03600	261.213	225.301	238.857	84.6593	103.259	92.8454
AT1G03610	15.0947	12.3073	14.2717	15.5267	18.1882	18.7321
AT1G03620	0.845141	0.924194	0.822595	0.566948	0.816898	0.401745
AT1G03630	56.1436	51.7878	52.518	5.13195	4.92772	3.72214
AT1G03640	0	0	0	0	0	0
AT1G03650	1.19322	1.06759	1.1418	0.720175	0.571235	1.18055
AT1G03660	0.672083	0.979931	1.72459	0.907972	0.645174	1.21907
AT1G03670	0	0.0198337	0	0.0588072	0	0
AT1G03680	65.0847	65.6941	63.5835	16.5901	16.4075	16.8009
AT1G03687	2.07832	2.52424	2.53853	1.02988	0.89898	0.643696
AT1G03700	0.190612	0.521103	0.209621	0.164808	0	0.207447
AT1G03710	0.139479	0.183031	0.0306778	0	0.0642695	0.0607193
AT1G03720	0	0	0	0	0	0
AT1G03730	2.65058	2.39684	2.20487	5.28868	6.06754	5.6769
AT1G03740	3.45765	2.79226	3.18097	4.34223	7.08428	6.77682
AT1G03743	9.85722	10.5343	5.91287	1.93701	5.9356	4.63247
AT1G03746	5.97759	5.13599	4.93029	0.922927	2.21333	1.85873
AT1G03750	0.64908	0.917836	0.79996	0.622897	0.50277	0.456729
AT1G03760	1.41817	1.46514	1.3528	1.63435	1.66074	1.39846
AT1G03770	0.872416	0.838174	0.75383	0.532062	0.646061	0.630719
AT1G03780	2.37991	2.69925	2.76548	0.27315	0.0921934	0.128359
AT1G03790	0.346082	0.201842	0.101492	4.9498	3.09634	3.81671
AT1G03800	1.40154	2.0704	1.37907	2.20571	0.424871	1.12392
AT1G03810	0	0	0	0	0	0
AT1G03820	5.35947	4.73016	4.52489	0.501707	0.291679	0.826701
AT1G03830	0.420938	0.405911	0.488167	0.082717	0.0440819	0.0749644
AT1G03840	0.497158	0.309584	0.280962	0.0746278	0.0954504	0.0751482
AT1G03850	6.85525	5.66109	5.18974	9.88266	11.0984	10.1414
AT1G03860	11.2974	10.553	10.814	5.48503	5.78945	5.94461
AT1G03870	101.023	89.5742	93.1662	68.5006	21.3884	15.9709
AT1G03880	0.0302942	0.0165639	0.0249866	1.08866	0.540912	0.304971
AT1G03890	0.0199081	0	0	0.408812	0.0229332	0
AT1G03900	10.0629	11.0042	10.8447	14.8874	14.1152	13.2158
AT1G03905	0.532594	0.557451	0.401629	0.953885	1.12187	1.20067
AT1G03910	1.7504	2.47873	2.25733	1.17047	1.33458	1.14665
AT1G03920	0.45025	0.466451	0.41697	0.0448206	0.0545965	0.0386855
AT1G03930	4.16124	4.02712	4.32692	2.69518	2.39098	2.27535
AT1G03935	13.7661	19.8436	11.4689	17.8088	27.8715	22.246
AT1G03940	2.00028	2.14809	2.753	2.14893	1.93169	1.73374
AT1G03950	0.909794	0.723559	0.727655	0.518463	0.857488	0.504076
AT1G03960	0.637164	0.6591	0.856945	0.777043	0.654634	0.707495
AT1G03970	1.21713	1.31369	0.903927	1.75963	1.2564	1.39344
AT1G03980	0.128188	0.11775	0.0733052	0.166252	0.15948	0.0837057
AT1G03982	0	0	0	0	0	0
AT1G03990	0.170326	0.386843	0.475484	0.304449	0.249033	0.449164
AT1G04000	9.35946	8.39537	8.34449	6.59542	5.71037	4.83012
AT1G04010	0.641134	0.886227	0.827866	0.529428	0.323637	0.35672
AT1G04020	0.693769	1.1084	0.833301	0.0212714	0.011336	0.0535492
AT1G04030	0.491612	0.482255	0.580392	0.273477	0.341454	0.180967
AT1G04040	13.4135	15.2359	16.2781	2.58364	1.89148	1.49793
AT1G04050	0.421778	0.386146	0.296642	0.0636071	0.0677956	0.122764
AT1G04070	3.03392	4.97655	3.87158	3.71209	4.28624	4.04947
AT1G04080	5.54981	6.67329	6.06709	4.90305	4.28229	4.35365
AT1G04090	0.215932	0.279857	0.422162	0.0691483	0.0368509	0.156669
AT1G04100	1.56062	1.14165	1.26648	1.20977	1.64898	1.1245
AT1G04110	2.50992	3.34136	2.95739	0.210612	0.206522	0.101799
AT1G04120	5.11274	7.27218	6.12772	5.30284	6.73238	7.00403
AT1G04130	2.10944	2.05662	1.94715	1.28184	1.58095	1.33688
AT1G04140	8.2243	9.5006	8.28359	9.6365	8.74272	8.57807
AT1G04150	0.0597113	0.0783558	0.0787993	0	0	0
AT1G04160	0.340289	0.596213	0.396968	0.101597	0.0952922	0.110489
AT1G04170	12.4928	13.5539	14.1442	6.20975	7.54598	7.8715
AT1G04171	0	0	0	0	0	0
AT1G04180	0.106274	0.290536	0.14609	0.0861444	0.0306056	0.17349
AT1G04190	2.84725	2.72329	3.12248	1.38863	1.55316	1.40694
AT1G04200	2.14178	2.44506	1.97144	1.6831	1.91594	1.89976
AT1G04210	7.06462	7.91513	7.69809	6.49206	7.32313	6.64468
AT1G04220	0.72508	0.884121	0.987917	0.693501	1.05701	1.64109
AT1G04230	1.37586	1.61683	1.40768	1.05052	1.08816	1.11744
AT1G04240	11.4013	11.6676	10.8997	3.85342	2.02293	1.21621
AT1G04250	13.8331	12.5833	13.7133	6.13506	5.87361	5.26415
AT1G04260	8.66169	9.35349	9.71601	9.40824	8.9302	6.08023
AT1G04270	98.6781	99.2044	102.271	32.3398	35.6804	36.665
AT1G04280	6.83233	6.64536	7.05494	3.84445	2.86378	2.7424
AT1G04290	0.735901	0.569203	0.769813	0.543167	0.351496	0.468818
AT1G04295	0	0	0	0	0	0
AT1G04300	5.5913	6.73031	6.94306	6.46723	6.36498	6.1634
AT1G04310	1.14491	1.3799	1.46217	1.2241	0.673625	0.736901
AT1G04320	0	0	0	0	0	0
AT1G04330	0.32404	0.295292	0.296963	1.10902	0.808772	0.617155
AT1G04340	5.08715	5.32555	4.54836	3.24076	3.69238	3.28587
AT1G04350	21.7778	23.3818	22.4815	20.8716	21.3989	18.136
AT1G04360	2.38632	2.00948	1.95069	1.42057	1.14661	1.27771
AT1G04370	0	0	0	0	0	0
AT1G04380	0.0732196	0.0533789	0.107362	0.0263782	0	0.0796865
AT1G04390	1.25377	1.49444	1.12143	1.41829	1.38652	1.28718
AT1G04400	22.7562	21.3145	22.5782	24.1981	21.8263	20.2547
AT1G04410	86.8611	97.5694	95.0962	63.1538	59.4702	64.9982
AT1G04420	13.795	14.8762	15.0568	3.95345	4.7187	3.53868
AT1G04425	0.644484	0.756157	0.782585	0.0290229	0.131469	0.0292252
AT1G04430	14.4531	14.3619	14.1623	12.5783	9.17063	9.19108
AT1G04440	9.35179	11.0596	11.3303	12.8372	13.4351	13.6278
AT1G04445	0	0.26764	0	0.302307	0.12083	0.304416
AT1G04450	0	0	0	0	0	0
AT1G04457	0	0	0	0	0	0
AT1G04470	0	0	0	0.0108535	0	0
AT1G04480	43.4294	44.341	49.0686	11.3131	13.1086	14.0674
AT1G04490	0.0662877	0.0724881	0.091123	0.053732	0.152721	0.234463
AT1G04500	0.0618482	0.08116	0.0272064	0.0668446	0	0
AT1G04501	0	0	0	0	0	0
AT1G04510	6.20377	6.42013	5.87933	4.75894	4.53658	4.76891
AT1G04520	5.18148	4.27587	4.1944	0.567196	0.842958	1.02164
AT1G04530	8.31662	9.59624	8.83471	4.47314	7.37644	6.89461
AT1G04540	0.391863	0.571355	0.618789	0.488676	0.208342	0.29525
AT1G04550	4.0198	4.03233	4.06658	4.37822	3.76912	2.87134
AT1G04555	0.968087	1.45857	1.50231	0.709155	0.569987	0.866285
AT1G04560	0.0652156	0.0713158	0	4.45812	1.46495	1.20659
AT1G04570	0.141768	0.213164	0.0779529	0.172373	0.428688	0.376079
AT1G04580	0.00673455	0	0.00740617	0	0	0.00732936
AT1G04590	2.4768	2.98699	2.33169	1.24555	0.909492	1.03942
AT1G04600	0.0141574	0.0270929	0.0214078	0.0191264	0.00407717	0.0115559
AT1G04610	0.341615	0.604825	0.545635	0.105489	0.0936963	0.0177041
AT1G04620	2.59637	2.88052	2.38288	1.35204	1.13654	1.09945
AT1G04625	0	0	0	0	0	0
AT1G04630	7.68485	7.10859	8.7262	2.71641	2.44053	1.91904
AT1G04635	0.319289	0.640116	0.409653	0.230055	0.551709	0
AT1G04640	12.4809	10.7758	11.883	2.56278	2.58433	1.56075
AT1G04645	0	0	0	0	0	0
AT1G04650	0.176606	0.289688	0.310749	0.114524	0.142409	0.153763
AT1G04660	0.0845322	0.0616261	0.0309875	0.0304537	0	0
AT1G04670	0	0	0	0	0	0
AT1G04680	6.44034	7.54385	6.95892	1.08957	1.10373	1.33292
AT1G04684	0	0	0	0	0	0
AT1G04690	8.31392	8.2659	7.99332	6.45669	9.07067	8.38902
AT1G04700	0.311123	0.323214	0.290828	0.0756579	0.11648	0.118511
AT1G04710	1.81526	2.08844	1.52494	0.449602	0.617162	0.39786
AT1G04720	0	0	0	0	0.550096	0
AT1G04730	0.639239	0.812111	0.671975	0.0338667	0.0830226	0.0682057
AT1G04750	12.9061	12.4896	12.2755	10.198	10.9391	11.1616
AT1G04760	0.71976	0.681131	0.837205	0	0	0
AT1G04770	0.245385	0.34884	0.728614	0.477376	0.424009	0.507411
AT1G04778	0.0832397	0.273077	0.183082	0.269893	0.0958883	0
AT1G04780	3.90804	4.87244	4.14722	5.25951	4.70977	5.45873
AT1G04790	2.88449	3.24724	3.19552	1.95203	1.6767	1.5783
AT1G04800	1.93415	4.51531	3.03521	0.140926	0.0500686	0.189212
AT1G04810	3.02035	3.63089	3.12819	4.4419	3.60641	4.10139
AT1G04820	51.4887	58.582	57.7413	15.6112	15.2589	16.9161
AT1G04830	2.08529	3.21897	2.94764	4.01236	3.0027	3.47297
AT1G04840	0.0692605	0.21775	0.133293	0.130998	0.089758	0.160178
AT1G04850	2.8921	4.34994	3.70526	1.52604	1.45265	1.98178
AT1G04860	3.16932	4.05892	3.27833	2.59687	2.91763	2.99064
AT1G04870	7.01741	7.84643	6.87292	2.62892	2.90948	2.70972
AT1G04880	0.112535	0.0984489	0.247515	0.401366	0.466686	0.477649
AT1G04890	0	0	0	0	0	0
AT1G04900	1.16351	1.37021	1.1319	0.2515	0.304147	0.277606
AT1G04910	2.98152	3.11683	3.16455	2.6666	2.30652	2.36368
AT1G04920	0.14141	0.191023	0.114348	0.0179805	0.00958224	0.0362117
AT1G04930	0.400623	0.588916	0.512802	0.376202	0.484196	0.48604
AT1G04945	0.589673	0.755659	0.891659	0.811574	0.843788	0.681863
AT1G04940	0	0	0	0	0	0
AT1G04950	3.56187	3.89055	3.70023	2.02471	2.0208	1.71244
AT1G04960	2.01099	2.05033	2.10097	2.10953	1.66248	2.1178
AT1G04970	5.50736	5.74803	5.78056	9.43907	7.35625	7.28735
AT1G04980	1.62525	1.48371	1.50807	1.10569	1.08656	1.12919
AT1G04985	5.38452	5.02581	4.8491	3.55586	3.68256	3.03617
AT1G04990	0.857092	1.20819	0.935204	0.759882	0.632509	0.699594
AT1G05000	0.654175	1.12592	1.2449	4.26673	3.1978	2.92829
AT1G05010	83.0987	73.0017	80.2542	56.98	53.8184	43.5684
AT1G05020	0.556265	0.723379	0.578672	0.893679	0.415648	0.343602
AT1G05030	1.94464	1.82882	2.29133	1.14094	0.985659	0.937259
AT1G05040	0	0	0	0.0544783	0	0
AT1G05055	2.09894	1.76489	1.99559	1.31953	1.31972	0.855485
AT1G05060	2.2449	1.87346	2.45795	2.64972	3.06239	2.34673
AT1G05061	0.0868242	0.132924	0.0190966	0.0938383	0.300052	0.151188
AT1G05065	1.44018	3.14978	2.21733	0.933914	3.31804	0.548582
AT1G05070	5.11375	5.53309	5.69491	3.87114	3.96448	4.09773
AT1G05080	0	0	0	0	0	0
AT1G05085	0	0	0	0	0	0
AT1G05090	0.899442	1.28684	1.20346	0.818188	0.543961	0.464969
AT1G05100	0.171191	0.0156003	0.0627545	0.0925104	1.72554	1.11787
AT1G05120	1.37077	2.07651	1.54164	0.977882	0.87229	0.929761
AT1G05135	0.192169	0.480329	0.301905	0.0890115	0.126497	0.209142
AT1G05136	0	0	0	0	0	0
AT1G05140	18.1222	16.727	17.6813	8.27897	8.6025	6.93635
AT1G05150	5.64954	6.16427	6.23364	2.58876	1.94301	1.71967
AT1G05160	1.45882	2.14	2.14093	1.14817	0.702644	0.796597
AT1G05170	0.994632	1.63782	1.28461	0.831237	1.4522	1.48526
AT1G05180	2.6992	2.70036	2.97376	2.03468	2.1574	2.08612
AT1G05190	106.071	103.769	103.39	33.6322	34.2303	29.9488
AT1G05200	3.16358	4.4486	3.65994	1.93643	1.37596	1.37061
AT1G05205	3.75546	4.51068	3.72375	0.64875	0.886499	1.18929
AT1G05210	1.23338	1.50377	1.49669	0.183864	0.016331	0.0925732
AT1G05220	0.315682	0.0833265	0.167596	0.16471	0.0877778	0.142164
AT1G05230	0.730763	0.956925	0.850913	0.43472	0.410292	0.511267
AT1G05240	0.117451	0.0128438	0	0.025388	0.0270597	0
AT1G05250	0.0222108	0	0.0244259	0	0	0
AT1G05260	3.04788	2.01639	3.02977	1.00816	1.73676	1.8297
AT1G05270	3.57684	4.41287	3.61656	3.09405	2.82992	3.22257
AT1G05280	0.191747	0.190621	0.249209	0.113039	0.0100402	0.0569134
AT1G05290	0	0	0	0	0	0
AT1G05291	0	0	0	0	0	0
AT1G05300	0.634854	0.556836	0.756347	1.13642	1.39408	1.73451
AT1G05310	1.44251	1.21574	1.26303	0.139023	0.084673	0.0999947
AT1G05320	1.6824	2.1472	1.70043	0.313339	0.404815	0.35855
AT1G05330	0	0.0958628	0	1.32643	1.81771	1.90811
AT1G05340	2.20836	2.17156	2.37212	32.9892	51.3323	45.7021
AT1G05350	2.19061	3.01167	2.2643	1.28623	1.94114	1.16912
AT1G05360	2.18286	2.20023	2.25444	1.26508	1.35568	1.08798
AT1G05370	0.511079	0.507493	0.523286	0.374594	0.162411	0.140653
AT1G05380	2.16733	2.87029	2.4598	1.62298	1.44276	1.73044
AT1G05385	7.06457	6.7597	6.15054	4.75334	4.72726	3.392
AT1G05390	0	0	0	0	0	0
AT1G05400	0.376646	0.250068	0.680484	0.232613	0.294418	0.365993
AT1G05410	2.47175	2.91721	2.97516	1.94656	1.52784	1.24661
AT1G05420	0.293111	0.145695	0.673989	0	0.368346	0.260999
AT1G05430	5.04635	4.43722	4.45101	3.42824	2.65744	2.75723
AT1G05440	0.531975	0.387823	0.379184	0.0851778	0.0226967	0.021443
AT1G05450	0	0.0152175	0	0	0	0.0302898
AT1G05460	0.70153	1.07401	0.750919	0.181969	0.129301	0.142518
AT1G05470	3.24771	3.3552	3.78277	1.17303	0.351039	0.663296
AT1G05490	0.0448887	0.0736312	0.0658204	0.048515	0	0
AT1G05500	5.93259	5.43724	5.52877	2.79715	2.87364	2.87216
AT1G05510	0.0511883	0.153935	0.12666	1.06498	0.781307	0.362111
AT1G05520	2.6699	3.36088	3.25549	3.32168	2.85405	2.97958
AT1G05530	0.172442	0.188572	0.145877	0.0286728	0	0.0866182
AT1G05540	1.18914	1.11832	0.627709	0.0514081	0.0273967	0.0258833
AT1G05550	0.0429279	0.147536	0.0134883	0	0.0706443	0.0533936
AT1G05560	0.516893	0.481057	0.471686	3.2687	4.04137	3.6386
AT1G05562	0.0281774	0	0.0154937	0	0.0162295	0
AT1G05570	1.95816	2.62507	2.64163	3.87329	3.24815	4.01982
AT1G05575	1.67953	0.678755	0.963667	9.74691	14.1741	11.8017
AT1G05577	0.0894345	0.01956	0.0786828	0.106325	0.0103024	0.0194667
AT1G05580	0	0	0	0	0	0
AT1G05590	3.39659	3.69074	3.7827	1.11759	0.736219	0.867485
AT1G05600	1.55863	1.2809	1.29854	1.26596	1.37109	0.709359
AT1G05610	0.087494	0.287034	0.173195	0.0189124	0.100789	0.0380886
AT1G05615	0	0	0	0	0	0
AT1G05620	2.32426	2.09085	2.07923	0.64529	0.736909	0.603376
AT1G05630	1.54635	1.49043	1.66497	0.450855	0.306554	0.477482
AT1G05640	1.09791	1.17179	0.821033	0.256307	0.0708255	0.143385
AT1G05650	0	0	0	0.0210544	0	0
AT1G05660	0.0716434	0.0447684	0.157576	0.110616	0.02358	0
AT1G05670	0.701789	0.900146	0.887833	0.507556	0.57137	0.58575
AT1G05675	0.0444217	0.0728651	0.0977035	0.588126	3.15985	2.21179
AT1G05680	0.442315	0.446481	0.548788	5.17272	12.1502	11.5161
AT1G05690	1.94896	2.10578	2.26287	4.06175	4.95534	4.20838
AT1G05700	0.0946761	0.16105	0.17353	0.312658	0.515017	0.704093
AT1G05710	1.87155	1.98692	2.32405	4.47532	3.57527	2.92797
AT1G05720	3.64661	2.41433	2.74172	2.05104	1.41453	1.2284
AT1G05730	0.290506	0.249605	0.0912793	0.0448535	0.167325	0.135499
AT1G05740	0	0	0.0313772	0	0	0
AT1G05750	0.64125	0.63972	0.785618	0.577545	0.589657	0.661155
AT1G05760	0	0	0	0	0	0
AT1G05770	0.445555	0.531525	0.556806	0.262663	0.0933199	0.17633
AT1G05780	1.5551	1.38033	1.36593	1.44063	1.18652	1.07702
AT1G05785	1.06832	0.993015	1.07416	1.45153	1.98664	1.42844
AT1G05790	2.35324	2.68076	2.63112	2.63676	2.566	2.15917
AT1G05800	0	0	0	0	0	0
AT1G05805	3.91999	3.49182	3.81219	4.22995	4.15783	3.59687
AT1G05810	1.0758	1.69544	1.27008	1.98345	1.64022	1.39465
AT1G05820	0.433758	0.474331	0.53259	0.327704	0.155237	0.137496
AT1G05830	2.53961	3.25138	3.09852	2.86389	2.47289	2.39887
AT1G05835	11.0536	7.58825	9.42082	1.49331	1.20258	1.26981
AT1G05840	4.32175	4.30094	4.4434	5.83723	4.14774	4.33609
AT1G05850	92.3862	87.2558	93.1186	64.1756	57.7543	54.7532
AT1G05860	3.45314	4.61633	4.07283	2.2206	1.94915	1.49386
AT1G05870	7.54694	7.34548	7.85418	7.06765	8.96683	6.99868
AT1G05880	0	0	0.0137107	0	0	0.0407055
AT1G05890	5.06471	5.20359	5.13466	10.3044	7.97066	7.89359
AT1G05894	0.0730721	0.106543	0.0267865	0.526502	0.0561172	0.185561
AT1G05900	2.95898	2.49012	2.9994	2.64184	2.27487	2.62526
AT1G05910	2.17506	2.11286	2.2118	1.08991	1.1812	1.01143
AT1G05920	0	0	0.0270222	0	0	0
AT1G05925	0	0	0	0	0	0
AT1G05930	0	0	0	0	0.0275774	0
AT1G05940	4.79529	4.91345	4.57368	4.16143	4.09483	4.19744
AT1G05950	0.632253	1.18247	1.01372	0.127725	0.142943	0.102893
AT1G05960	3.88468	4.82203	4.7376	4.79979	4.95424	4.88327
AT1G05970	3.8008	3.18597	2.71609	2.17381	1.48217	1.17496
AT1G05980	0	0	0	0	0	0
AT1G05990	0	0.0668135	0	0	0	0
AT1G06000	1.58937	1.57549	1.84847	0.827988	1.34352	1.11998
AT1G06002	0	0	0	0	0	0
AT1G06010	3.60295	3.60924	3.67305	1.16536	0.863412	0.744164
AT1G06020	0.093417	0.0255388	0.102733	0.100964	0	0.0762508
AT1G06030	0	0	0.0155662	0.0305963	0.456554	0.184858
AT1G06040	90.1051	83.1337	88.1949	85.1631	103.613	97.3284
AT1G06050	1.99041	1.62736	1.77977	3.09613	2.7643	2.22695
AT1G06060	4.74696	4.86008	4.64841	5.08956	5.56632	5.17651
AT1G06070	5.1157	5.32681	4.48655	4.28408	4.44017	3.9638
AT1G06080	0.709926	0.856141	0.882877	0.100392	0.0764302	0.0577666
AT1G06090	1.32264	1.0519	0.870524	0.324885	0.300108	0.34896
AT1G06100	0.511505	0.585986	0.589303	0.1053	0	0.331358
AT1G06110	9.23556	9.95733	9.94224	8.25618	7.13183	6.93992
AT1G06120	0.347394	0.513967	0.438221	0.0883432	0.0235401	0.0444796
AT1G06130	3.92434	3.96337	4.08679	3.64586	3.62499	3.68461
AT1G06135	0	0	0	0	0.15314	0.506384
AT1G06137	0	0	0	0	0	0
AT1G06140	0.108207	0.319486	0.237996	0.210507	0.137114	0.117764
AT1G06150	0.1597	0.210158	0.178603	0.181378	0.0748341	0.076592
AT1G06149	0	0	0	0	0	0
AT1G06148	0.116674	0.180124	0.1585	0.326375	0.766889	0.724527
AT1G06160	0.974557	0.788629	1.13605	0.189592	0.0449058	0.169701
AT1G06170	0.113592	0.0310542	0.2082	0	0	0
AT1G06180	1.8965	2.03989	1.26505	1.85929	2.02948	1.5339
AT1G06190	14.5383	15.0096	14.7648	5.71848	4.98077	4.69512
AT1G06200	5.42992	5.53331	5.78722	5.87612	5.57163	4.77013
AT1G06210	4.58632	4.62952	4.92432	3.06991	4.12654	3.96751
AT1G06220	7.35459	7.61008	7.79948	3.50703	3.78905	3.50333
AT1G06225	0.0720089	0	0	0	0	0
AT1G06230	3.5536	5.43325	5.00182	3.82554	3.32974	4.08091
AT1G06240	3.12596	3.38979	3.10255	2.05156	1.06324	1.18456
AT1G06250	0.719211	0.834884	0.912619	0.753395	0.535337	0.445556
AT1G06265	0.286976	0.153261	0.315596	0.331799	0.253704	0.232426
AT1G06260	0	0	0	0	0	0
AT1G06270	0.737564	0.533749	0.870761	0.351683	0.199915	0.306917
AT1G06280	0	0	0	0	0	0
AT1G06290	9.68539	8.90865	10.4023	6.16783	6.52075	5.02399
AT1G06310	0.10465	0.102995	0.074806	0.0113104	0.0241103	0
AT1G06320	0.0391505	0	0.0861097	0	0	0
AT1G06330	0.304467	0.133179	0.602696	0	0	0.0662717
AT1G06340	0.0992955	0.162875	0	0	0	0
AT1G06350	0.285206	0.545797	0.235237	0.179811	0.191651	0
AT1G06360	10.655	11.1082	11.1044	1.40181	0.893676	0.0527694
AT1G06370	1.03222	1.55562	1.56442	1.3406	1.12912	1.03843
AT1G06380	1.37097	2.54032	1.34017	0.987813	1.09673	1.45061
AT1G06390	9.90403	11.5125	11.2788	8.33506	8.04737	7.98589
AT1G06400	10.6242	11.0662	10.6665	16.1785	13.9071	13.3422
AT1G06410	7.2455	10.4322	8.913	7.27865	7.56533	6.74305
AT1G06420	0	0.0193596	0.23363	0.229606	0.224332	0.0963364
AT1G06430	33.1903	28.4891	32.5145	29.6374	27.7536	25.8261
AT1G06440	0.238766	0.308573	0.214837	0.821085	0.625109	0.425217
AT1G06450	2.02502	2.43012	1.98113	1.70541	2.43876	2.2468
AT1G06460	5.76281	6.0052	6.70035	4.77824	4.77194	3.33538
AT1G06470	2.13855	2.20594	2.26289	1.21878	1.37149	0.894791
AT1G06475	0.0984426	0.50237	0.577387	0.106395	0	0
AT1G06480	0	0	0	0	0	0
AT1G06490	0.301642	0.523671	0.391697	0.0847259	0.0942313	0.0556413
AT1G06500	0.49279	0.66568	0.605691	0.281965	0.233747	0.331253
AT1G06515	3.81128	2.91123	2.97775	3.34453	3.00121	2.72399
AT1G06510	5.4511	4.81615	4.94928	2.88721	2.74464	1.75488
AT1G06520	0.73095	1.0038	0.887969	2.60884	3.22122	3.29303
AT1G06530	1.88157	2.25541	2.6263	1.75982	0.708598	1.31922
AT1G06540	0.280793	0.153529	0.347395	0.0758692	0.202163	0
AT1G06550	2.51013	2.91195	3.2476	0.429223	0.457487	0.410051
AT1G06560	1.35518	1.56327	2.02195	1.25032	1.57063	1.43441
AT1G06570	32.4688	26.5099	30.5767	90.3861	76.5922	71.8144
AT1G06580	0.583651	0.676926	0.661308	0.363189	0.67234	0.375346
AT1G06590	0.847042	0.874021	0.840753	0.633787	0.855661	0.692573
AT1G06610	0	0	0	0	0	0
AT1G06620	1.35744	1.11628	1.31368	1.05631	2.81467	1.9619
AT1G06630	3.33593	3.58816	3.59753	4.50812	4.12919	4.11752
AT1G06640	11.788	14.4607	13.9608	7.82855	7.17514	7.49544
AT1G06645	3.93518	4.45166	4.097	2.75984	1.77631	1.90643
AT1G06650	16.3055	13.649	15.0322	13.6823	15.8829	13.7519
AT1G06660	0.686047	0.770494	0.734074	0.267196	0.30615	0.329598
AT1G06670	2.2468	3.7725	3.43531	1.47774	1.31594	1.70809
AT1G06680	632.011	533.263	558.941	149.811	173.983	155.576
AT1G06690	6.16248	6.1404	7.26949	3.44155	3.42253	3.44234
AT1G06700	9.96033	10.1482	10.1601	10.3559	9.21178	8.52269
AT1G06710	0.761865	0.990016	0.739915	0.491909	0.410322	0.538412
AT1G06720	1.1104	1.86322	1.65623	0.615732	0.641086	0.714752
AT1G06730	2.00243	2.30534	2.47568	1.29045	1.14619	1.52279
AT1G06740	0.609413	0.92164	0.591762	0.399391	0.492905	0.486845
AT1G06750	0	0.0393834	0.0113161	0.0222424	0.023707	0.0223975
AT1G06760	77.0343	75.0902	71.5909	27.375	16.0582	15.7661
AT1G06770	1.73734	2.19465	2.12143	1.30144	1.64248	1.43439
AT1G06780	1.85214	1.62031	1.31612	1.62708	2.00776	1.86067
AT1G06790	1.50568	1.28925	1.50743	0.767601	0.662699	0.711117
AT1G06800	1.46289	1.52979	1.30988	1.77115	2.07195	1.218
AT1G06810	0	0	0	0.0743825	0	0.0499342
AT1G06820	2.99217	3.57994	3.19951	0.954655	1.02388	1.05144
AT1G06830	15.2357	12.6528	11.855	0.737885	0.662294	0.938564
AT1G06840	1.83583	2.21869	2.03632	3.75276	3.36179	3.1382
AT1G06850	2.12168	1.79549	1.86427	0.668336	0.663218	0.382912
AT1G06860	0.255581	0	0	0	0.294418	0.556309
AT1G06870	3.15323	3.0586	3.22596	3.99781	3.54506	3.16775
AT1G06880	0	0.558975	0	0	0	0
AT1G06890	4.37549	4.85828	5.25545	7.81097	6.13105	5.39606
AT1G06900	4.12883	5.12203	4.05703	2.19074	1.98295	1.81233
AT1G06910	1.23695	1.33826	1.68591	0.867545	0.803403	0.372352
AT1G06920	0	0	0	0	0.0441005	0
AT1G06923	0.0829859	0.272245	0.182524	0.0597933	0	0.0903154
AT1G06925	0	0	0	0	0	0
AT1G06930	0.244042	0.304993	0.23004	0.0753591	0.200804	0.436336
AT1G06950	12.4402	14.7498	14.1866	6.72794	6.69795	6.32081
AT1G06960	3.46148	3.46894	4.4535	1.22967	1.49946	0.839488
AT1G06970	0	0.0146447	0.0147276	0.0144739	0.146557	0
AT1G06980	1.97292	1.88151	1.86693	1.61162	1.26849	0.624177
AT1G06990	0	0	0	0.0111054	0	0
AT1G07000	1.7193	1.14482	1.68483	9.30016	10.7656	7.24376
AT1G07010	12.7054	12.351	14.0797	16.2705	12.7255	10.9444
AT1G07020	5.83598	5.78356	5.06419	3.00589	4.228	3.00204
AT1G07025	0.0724401	0	0.0796644	0.391461	0.500686	0.43361
AT1G07030	3.80388	3.19656	3.5737	4.53789	5.10784	4.85874
AT1G07040	4.16346	3.90009	4.04	14.7484	12.4752	12.6107
AT1G07050	0.172493	0.226353	0.436299	0.0372855	0.198704	0.112637
AT1G07051	0	0	0	0	0.0908854	0
AT1G07060	0	0.0307415	0	0	0	0
AT1G07070	5.79046	5.48472	5.94959	1.35519	1.55804	1.65597
AT1G07080	4.86251	4.66275	5.03182	4.1564	3.49496	4.32817
AT1G07090	4.71456	5.17659	5.45984	3.598	2.79306	2.63878
AT1G07100	2.69742	1.34078	0.539349	0	0	0
AT1G07110	12.3977	12.9008	14.1425	10.1614	9.35736	8.81434
AT1G07119	0.0496477	0.0271458	0.0363993	0.00894309	0.0381279	0.0450273
AT1G07120	0.00995952	0	0	0	0	0
AT1G07128	0.227682	0.0497958	0.0250388	0.0738226	0.0262279	0.173454
AT1G07130	0.113651	0.103568	0.312462	0.614161	0.349121	0.742132
AT1G07135	0.0991598	0.162653	0.0545244	2.9204	1.2565	1.1871
AT1G07140	5.47629	7.30122	7.72798	5.18951	5.45049	4.93009
AT1G07150	1.11339	0.747606	0.977389	6.70277	13.7708	11.2244
AT1G07160	0	0	0	0.8842	5.09817	3.19674
AT1G07170	6.62029	6.96176	7.08846	4.87302	4.27949	4.38866
AT1G07175	0.163112	0	0.269069	0	0	0
AT1G07180	30.3108	25.6184	25.4047	12.2098	12.9898	12.8387
AT1G07190	0	0.240529	0	0.118862	0.126689	0
AT1G07200	7.48509	8.28372	7.81972	10.3389	11.3092	10.6432
AT1G07210	6.91826	7.93744	7.4041	4.13416	3.53937	3.22043
AT1G07220	1.84309	1.66531	1.73734	1.99968	1.90182	1.85873
AT1G07230	7.31168	6.70903	6.99554	7.42821	5.83464	6.14171
AT1G07240	4.32544	3.73898	4.65487	8.53721	8.7316	7.74491
AT1G07250	8.92617	6.98752	8.10448	8.14136	8.55206	9.43022
AT1G07260	1.04083	1.12669	1.43368	1.07947	1.01733	1.06411
AT1G07270	0.173317	0.208481	0.171541	0	0.073206	0.0502998
AT1G07280	9.80628	10.2926	9.87917	6.5019	5.80842	5.97956
AT1G07290	0.308979	0.511386	0.367343	0.270762	0.115437	0.299915
AT1G07300	1.7529	0.836941	2.00917	1.30748	1.6211	1.63903
AT1G07310	8.64226	9.04093	9.13331	20.8945	15.9547	14.8967
AT1G07320	85.8342	83.5647	76.0382	27.8951	24.3602	19.8338
AT1G07330	0.0591324	0.153576	0.0569008	0.0798868	0.195839	0.0643551
AT1G07340	0	0	0	0	0	0.0194667
AT1G07350	5.38897	6.17472	6.18731	8.1687	9.3391	7.76827
AT1G07360	8.08047	8.37165	7.10583	5.12277	6.5825	6.72118
AT1G07370	3.31567	3.9631	3.49087	0.277793	0.41452	0.27973
AT1G07380	2.05567	2.31071	2.12297	1.51123	1.41241	1.34007
AT1G07390	0.574435	0.507365	0.534534	1.07055	1.59916	1.54289
AT1G07400	0.711618	0.243181	0.342381	0.624898	1.56265	1.54894
AT1G07410	0.724533	0.684262	0.507047	0.284751	0.0379377	0.232973
AT1G07420	1.11456	1.5295	1.50611	1.13374	1.02378	1.0703
AT1G07430	0.0364017	0.0398066	0.040032	0	0.314498	0.336743
AT1G07440	5.6664	5.80758	5.48725	1.56203	1.00422	0.524309
AT1G07450	1.28606	1.30791	1.41431	1.41775	0.799998	0.559857
AT1G07460	0	0	0.0513666	0	0	0
AT1G07470	2.61881	2.24286	2.17272	2.81158	3.91109	3.74549
AT1G07473	0.0589164	0	0	0.254704	0.520329	0.44884
AT1G07476	0	0	0	0.105018	0.167901	0.237939
AT1G07480	2.91035	2.48621	2.80703	2.77005	3.64965	3.16739
AT1G07485	0.0242922	0.0531288	0.133574	0	0	0
AT1G07490	0	0	0	0	0	0
AT1G07500	0.613971	1.119	0.675201	2.35936	8.95871	6.60773
AT1G07510	1.41529	1.44291	1.80068	0.884832	1.05346	1.2275
AT1G07520	1.27072	1.34533	1.22833	3.28911	3.06748	2.45761
AT1G07530	7.30751	7.00848	7.47656	15.2321	13.3254	13.4372
AT1G07540	0.0138733	0	0	0	0	0
AT1G07550	0.120696	0.142139	0.153154	0.100344	0.101604	0.111148
AT1G07560	0.24022	0.22066	0.396265	0.405018	0.547911	0.554247
AT1G07570	6.15235	6.03264	6.3076	9.49691	12.4576	13.1993
AT1G07580	0	0	0	0	0	0
AT1G07590	30.6317	32.9159	35.6411	26.4002	49.2026	55.0892
AT1G07600	0	0	0	0	0	0
AT1G07610	58.2738	60.9628	68.1656	26.7899	57.0002	86.5629
AT1G07615	0.209986	0.660178	0.34639	0.302599	0.604734	0.647507
AT1G07620	0.207132	0.161791	0.146436	0.479711	1.10782	1.03052
AT1G07630	4.229	3.26395	3.79747	6.36112	12.3199	11.9589
AT1G07640	4.33806	4.70147	5.13274	3.74662	4.37259	4.71066
AT1G07650	2.28995	2.37682	2.33905	3.71382	3.32944	2.89772
AT1G07645	0	0	0	0	0.0881081	0
AT1G07660	6.91093	6.05473	8.55572	4.30245	5.19099	4.4864
AT1G07670	4.10653	4.91012	4.46277	4.47755	4.29795	4.15282
AT1G07680	0	0.0337764	0	0	0	0.0672305
AT1G07690	0.0392351	0.0858102	0.021574	0.614869	0.497168	1.45182
AT1G07700	14.7306	12.3155	14.9786	7.65744	8.57586	7.3886
AT1G07705	1.394	1.99411	1.72464	1.05988	0.905607	0.904095
AT1G07702	0	0	0	0	0	0
AT1G07710	0.254387	0.730226	0.454604	0.366583	0.280832	0.392211
AT1G07720	10.1373	7.99701	10.0833	13.0276	26.667	33.6907
AT1G07725	0.0440443	0	0	0	0	0
AT1G07728	0	0	0	0	0	0
AT1G07740	0.295831	0.297622	0.364373	0.185443	0.306705	0.276885
AT1G07730	0	0	0	0	0	0
AT1G07745	1.11975	1.18975	1.37988	1.15012	0.933117	0.665501
AT1G07747	0	0	0	0	0	0
AT1G07750	4.10122	3.74604	4.61487	3.85662	3.00346	4.03885
AT1G07760	0	0	0	0	0	0
AT1G07770	92.6934	94.2211	92.0753	22.971	27.6389	29.1075
AT1G07780	2.03471	2.0888	2.03213	0.53855	0.350786	0.504645
AT1G07790	26.2113	24.4438	27.2101	9.65813	8.68835	9.59003
AT1G07795	0.159644	0	0.175565	0	0	0.0579148
AT1G07800	0	0.0853489	0	0	0	0
AT1G07810	5.0929	5.64878	4.95678	7.18488	5.37828	5.16471
AT1G07820	18.4437	16.8345	17.4751	5.49249	4.34065	6.31319
AT1G07830	5.97608	5.59548	5.50022	2.5087	3.17617	3.21008
AT1G07840	2.61505	2.51922	2.48023	1.5926	2.10391	2.04793
AT1G07850	0.0275639	0	0.0808341	0.139023	0.0423365	0.0799958
AT1G07870	1.62957	1.68535	1.33647	3.28363	4.69616	4.41271
AT1G07860	0	0	0	0	0	0
AT1G07880	0.941847	0.972726	1.12784	0.0678623	0.168772	0.136671
AT1G07885	0.220847	0.0805015	0.242871	0.159125	0	0.32047
AT1G07890	36.712	47.4514	43.9099	61.8506	69.5028	67.4728
AT1G07900	0.179488	0.0392554	0.15791	0.15519	0.785696	1.67993
AT1G07901	6.64176	5.18787	5.73896	7.30651	5.32838	8.13192
AT1G07910	1.08173	1.39485	1.21354	0.919055	0.776825	0.695174
AT1G07920	44.2663	42.7247	41.7978	24.539	25.3528	24.9414
AT1G07930	46.6516	55.8379	52.0954	21.2985	21.0103	23.8895
AT1G07940	47.0579	49.6635	48.1929	22.9552	22.8531	24.6475
AT1G07950	4.4026	4.35514	3.98163	2.26957	3.00292	2.80552
AT1G07960	4.1953	4.55786	3.36268	3.34411	3.09257	2.68404
AT1G07970	1.47102	2.0182	2.0535	1.3552	0.606537	0.880226
AT1G07980	1.66744	1.30565	1.5847	0.778703	0.735125	0.806537
AT1G07985	0.338279	0.369921	0.478305	1.61912	1.44739	0.815203
AT1G07990	1.84435	2.36518	2.54537	2.30481	1.85554	2.3572
AT1G08000	1.94078	2.83329	2.11298	1.13268	0.883095	1.71087
AT1G08005	0.216027	0.7087	0.593926	0.466957	0	0.235107
AT1G08010	3.85672	4.31098	4.18491	3.29027	2.49228	2.63382
AT1G08030	1.98883	2.38652	2.40535	2.00306	1.83395	2.13289
AT1G08032	0	0	0	0	0	0
AT1G08035	0.388155	0.265289	0.533581	0.104878	0	0
AT1G08040	1.52677	1.57102	1.71401	0.762028	0.879382	0.651952
AT1G08050	0.287036	0.505277	0.277166	0.680979	1.01615	1.03621
AT1G08060	2.69387	2.90125	2.89631	1.207	1.53707	1.77134
AT1G08065	0	0	0.0220751	0	0	0
AT1G08070	0.210478	0.394571	0.214935	0.349347	0.138549	0.24543
AT1G08080	0	0.0510118	0	0	0.0268684	0
AT1G08090	0	0.0189982	0	0	0	0
AT1G08100	0	0	0	0	0	0
AT1G08105	0	0	0.0387243	0	0	0
AT1G08110	11.1707	12.1622	12.5223	15.741	16.3922	14.3643
AT1G08115	13.1056	67.9827	93.99	5.5689	6.96788	7.55824
AT1G08120	0.31197	0.0379057	0.648044	0.243513	0.259549	0.113175
AT1G08125	2.48085	2.48683	2.36156	1.2109	1.306	1.0016
AT1G08130	2.73664	3.16287	2.9601	1.06194	1.27933	1.11453
AT1G08135	0	0	0	0	0	0
AT1G08140	0	0	0	0	0	0
AT1G08150	0	0	0	0	0.0306056	0
AT1G08160	4.88781	5.7778	5.59288	1.45434	0.683871	0.839923
AT1G08165	0.903836	0.456175	0.458757	0.0751425	0.440498	0.302666
AT1G08170	0	0	0.0545244	0.0535852	0	0.0269795
AT1G08180	7.48945	8.65903	8.27264	3.06663	3.72465	3.41118
AT1G08190	2.69174	4.75724	3.98512	2.01125	1.97771	2.27885
AT1G08200	24.906	26.5435	27.2715	14.7964	17.2435	17.3243
AT1G08210	2.88351	3.23478	2.41111	3.74512	3.14986	3.25181
AT1G08220	1.38738	1.30164	1.62976	0.681571	1.05335	0.789272
AT1G08230	1.58508	1.39952	1.73025	4.18766	4.26053	3.75045
AT1G08240	0	0	0	0	0	0
AT1G08250	3.61669	4.27084	3.59069	3.21667	3.84801	3.38944
AT1G08260	0.926143	1.19442	0.989726	0.188141	0.212326	0.186977
AT1G08270	0.278272	0.256253	0.32213	0.237436	0.286814	0.462244
AT1G08280	2.28397	2.84068	2.51174	1.54619	1.35888	1.10627
AT1G08290	0.346494	0.250566	0.31959	0.0362406	0.193135	0.0364933
AT1G08300	0.9678	0.99463	1.35996	0.745748	0.820662	0.687556
AT1G08310	0.0803821	0.241727	0.055249	0.532114	0.393535	0.207769
AT1G08315	2.92198	3.14614	2.83437	5.37675	5.36832	5.21855
AT1G08320	0.656256	0.754358	0.688136	1.12824	0.991561	1.48823
AT1G08340	0.82483	1.19898	0.785405	0.152201	0.185398	0.131368
AT1G08350	1.15091	1.38247	1.33783	0.502712	0.412165	0.434828
AT1G08360	71.1466	75.7078	76.0001	19.8696	22.6264	22.2889
AT1G08370	7.04753	6.95446	5.97669	6.51812	6.32216	6.9712
AT1G08380	345.868	260.506	290.5	49.0691	74.459	64.7089
AT1G08390	3.01309	3.03578	3.20188	0.731798	0.428993	0.386873
AT1G08400	1.70331	2.03863	1.60031	1.551	1.86171	1.76617
AT1G08410	3.28691	3.42024	3.53966	1.97904	3.09198	2.22802
AT1G08420	1.55526	2.62436	2.46818	1.99898	1.70614	2.10145
AT1G08430	4.31307	3.41303	3.57896	1.05943	0.243906	0.913197
AT1G08440	0	0.0171287	0	0	0	0
AT1G08450	1.56426	2.22423	1.91518	1.07759	0.551305	0.8922
AT1G08460	3.16601	3.08861	3.5917	3.61088	2.67774	3.27336
AT1G08465	2.10769	2.12485	2.29274	1.07227	0.932211	0.821007
AT1G08470	2.68425	3.448	3.235	1.53003	1.32369	1.19054
AT1G08480	12.5376	12.7668	13.0979	4.98783	7.12351	5.30718
AT1G08490	7.77873	8.05365	8.30308	5.3421	5.0889	4.57918
AT1G08500	0.77518	1.32933	1.20123	0.418901	0.811792	0.536865
AT1G08510	14.8009	15.8003	15.1757	9.29468	7.4348	6.79058
AT1G08520	11.7264	15.8557	14.0236	4.06216	2.77153	3.89074
AT1G08530	2.07136	2.22257	2.3314	0.630617	0.627333	0.529179
AT1G08540	6.81906	7.73957	6.50984	1.97798	1.59606	1.51352
AT1G08550	2.87362	4.07829	3.71878	2.3312	1.83548	1.81739
AT1G08560	5.51045	6.6765	6.58966	0.382752	0.636411	0.323753
AT1G08570	14.6091	14.3148	15.4949	20.5017	28.9965	24.0784
AT1G08580	6.92459	8.09607	7.75061	2.44043	3.45241	2.90426
AT1G08590	0.094841	0.103712	0.127477	0.0227784	0.0606958	0.0286715
AT1G08592	0	0	0	0	0	0
AT1G08600	0.404074	0.816851	0.809245	0.368605	0.292523	0.411521
AT1G08610	1.37586	1.04585	1.3101	0.6619	0.444553	0.529561
AT1G08620	3.02914	3.32668	3.33694	2.7488	3.256	2.751
AT1G08630	1.51398	1.99993	2.28637	15.5611	7.39354	5.35151
AT1G08640	8.99439	10.3179	8.94242	3.38329	3.84552	3.44801
AT1G08650	2.7395	2.61167	3.39895	1.06285	1.45651	1.78378
AT1G08660	3.63716	4.18632	3.81148	1.43851	0.986737	1.36249
AT1G08670	0.177325	0.403982	0.146257	0.19165	0.374495	0.160822
AT1G08680	3.89417	3.94137	4.46695	4.4023	3.962	3.91638
AT1G08695	0	0	0	0	0	0
AT1G08700	8.75123	8.30496	8.95197	5.80229	5.15364	5.97338
AT1G08710	0.97283	1.55232	1.15718	1.266	1.1664	1.71777
AT1G08720	2.42501	2.68951	2.45472	2.83312	3.01174	2.27181
AT1G08730	0.0705747	0.0795148	0.0823167	0.00462279	0	0
AT1G08735	0	0	0	0	0	0
AT1G08740	0	0	0	0	0	0
AT1G08750	2.12255	1.57788	1.70755	1.0227	1.27072	1.11518
AT1G08760	3.38254	4.05906	3.56641	2.99824	2.76486	2.36915
AT1G08770	6.46132	6.951	7.1057	8.20765	9.11061	7.44296
AT1G08780	2.64365	3.07337	3.26013	0.957031	0.7096	1.29891
AT1G08790	0	0	0.0303282	0	0	0.0300136
AT1G08800	2.95592	3.22038	3.00468	3.45235	7.26643	8.38572
AT1G08810	3.25842	3.75702	3.20854	1.17879	1.97886	2.10695
AT1G08820	3.72768	3.75664	3.68681	4.08675	3.76086	3.84479
AT1G08830	6.46184	4.9015	5.72571	15.8811	15.8979	15.9481
AT1G08840	0.441788	0.563631	0.551905	0.165442	0.205354	0.168704
AT1G08845	1.13517	1.57418	1.0765	0.515643	0.710686	0.626667
AT1G08860	0.0045525	0.02987	0	0.0639635	0.0209771	0
AT1G08870	0	0	0	0	0	0
AT1G08880	32.2458	36.1238	36.3048	10.4506	14.9417	15.5071
AT1G08890	0.222029	0.247855	0.21365	0.669904	0.59679	1.16792
AT1G08900	3.05529	3.32914	3.26999	2.35865	2.42598	2.28603
AT1G08910	2.04806	2.21153	2.02627	1.54311	1.35721	1.27825
AT1G08920	1.93318	1.84537	2.3139	7.42239	6.93302	6.74185
AT1G08930	9.89795	9.31179	9.09709	32.3658	35.6395	28.8088
AT1G08940	0.45427	0.818985	0.256538	0.955398	1.9659	1.97757
AT1G08950	0	0	0	0	0	0
AT1G08960	1.18406	1.49402	1.52559	0.59821	0.8878	0.549006
AT1G08970	9.14315	7.95276	9.83495	5.96799	6.08441	5.65034
AT1G08980	7.39809	7.273	7.62118	12.5749	7.28317	6.63958
AT1G08985	0	0	0	0.0929488	0	0
AT1G08990	0.649549	0.827192	0.6872	0.435432	0.426218	0.617435
AT1G09000	0.582116	0.488193	0.45245	0.104069	0.176466	0.104794
AT1G09010	6.35699	7.36551	6.95785	4.33244	2.86874	3.33284
AT1G09020	3.59445	3.6635	3.64352	3.13267	3.22382	3.06991
AT1G09026	0	0	0	0	0	0
AT1G09030	0	0	0	0	0	0
AT1G09040	0.823812	1.01348	1.06353	0.5468	0.629224	0.648066
AT1G09050	1.6185	1.33262	1.31923	0.528205	0.826202	0.70458
AT1G09060	5.67674	5.38848	5.2576	4.43664	3.96364	3.14369
AT1G09070	38.1559	32.1792	31.7466	156.898	197.478	160.472
AT1G09080	0.0138257	0.0831542	0.0456136	0.410922	0.414091	0.383694
AT1G09090	0.150904	0.175333	0.254117	0.300707	0.434587	0.49783
AT1G09100	1.52353	2.36082	2.31001	2.30526	2.3525	2.0391
AT1G09110	0	0	0	0	0	0
AT1G09130	15.0429	14.6109	15.0165	13.4956	11.7011	11.2146
AT1G09140	5.05724	5.64124	6.47775	8.6633	8.76624	7.48577
AT1G09150	4.7548	4.84073	5.69197	2.36203	2.00407	1.97422
AT1G09155	0.165719	0.332237	0	0.0597023	0	0.0901779
AT1G09157	0.421429	0.21687	0.0272622	0.0803779	0.314126	0.269795
AT1G09160	5.78765	5.57443	5.69486	3.68863	3.30133	2.84158
AT1G09170	0.0742772	0.158918	0.14206	0.020942	0.0260412	0.0351468
AT1G09176	0	0	0.176211	0.0865881	0	0.348767
AT1G09180	0.343824	0.480424	0.3361	0.3716	0.814142	0.873112
AT1G09190	0.306409	0.38471	0.299526	0.147183	0.0261459	0.222315
AT1G09195	0.316119	0.763859	0.426145	0.83761	0.510991	0.566
AT1G09200	51.9276	53.7118	46.9145	3.68335	3.92589	3.93678
AT1G09210	11.3269	13.488	13.3958	6.8886	7.58285	7.60353
AT1G09220	0.15167	0.225092	0.428904	0.327846	0.424313	0.330132
AT1G09230	1.40845	1.63606	1.53606	2.72865	2.86121	2.41058
AT1G09240	0.696816	1.04774	1.02174	5.664	6.22093	10.3485
AT1G09245	0	0	0	0	0	0.0868086
AT1G09250	9.81379	9.39534	7.53438	10.5866	11.9449	10.8015
AT1G09260	0	0	0	0	0	0
AT1G09270	5.73015	6.25069	6.41552	5.67909	5.5866	4.73996
AT1G09280	3.02438	2.86301	3.36322	4.40909	2.97045	3.3222
AT1G09290	1.17959	1.23691	1.30611	0.38421	0.56773	0.606713
AT1G09300	0.669093	0.815779	0.900744	0.561061	0.41196	0.389204
AT1G09310	196.028	168.07	185.281	27.4951	66.507	64.1722
AT1G09320	0.546709	0.7944	0.568287	1.08462	0.966244	1.19814
AT1G09330	5.46724	4.87999	5.12174	3.66992	4.9792	4.00912
AT1G09340	117.33	108.788	110.962	21.7239	25.815	21.196
AT1G09350	0.0447227	0.048906	0.307393	0.0241678	0.283352	0.486727
AT1G09360	0	0	0	0	0	0
AT1G09370	0	0	0	0	0	0
AT1G09380	0.20192	0.104593	0.204526	0.861444	0.948775	1.54406
AT1G09390	3.37764	3.40176	3.40425	1.75521	1.45799	1.13681
AT1G09400	0.547362	0.507476	0.458005	0.231488	0.219317	0.310803
AT1G09410	0.154217	0.206119	0.329772	0.138897	0.118434	0.111892
AT1G09415	3.43532	4.66552	3.59511	1.58694	0.829763	1.80906
AT1G09420	1.55828	1.62843	1.38615	3.51778	3.27156	2.48888
AT1G09421	0	0	0	0	0	0
AT1G09430	9.94928	9.31316	8.63956	19.5086	17.4248	15.6682
AT1G09440	2.43119	2.55025	2.48925	0.543639	0.553099	0.34007
AT1G09450	0.65236	0.742497	0.600288	0.14389	0.030673	0.135234
AT1G09460	3.19424	4.62111	4.56526	5.42694	4.83934	5.60005
AT1G09470	0.992181	0.860816	1.02801	0.0531736	0.0661209	0.0356963
AT1G09480	0.513255	0.192011	0.193098	1.13863	1.53257	1.10247
AT1G09483	0	0.0537767	0	0	0.0566495	0.0535202
AT1G09486	0.822296	0.426744	0.42916	0.903788	0.834861	0.697736
AT1G09490	5.29182	4.67101	4.59844	3.52457	4.29827	4.2568
AT1G09500	0.305621	0.459536	0.16805	7.53521	11.9591	12.3275
AT1G09510	0.0118914	0.0520147	0	0.0899642	0.205475	0.181183
AT1G09520	9.62326	8.04519	8.70476	6.46049	6.96158	5.84426
AT1G09530	3.53968	4.15253	3.57561	3.29522	3.28607	2.70396
AT1G09540	0.206913	0.362027	0.47785	0.178903	0.0476708	0.0225188
AT1G09550	0	0	0.0307606	0	0	0
AT1G09560	25.7514	32.0476	23.8265	44.8252	50.4255	52.6639
AT1G09570	19.6543	21.0454	20.5348	21.2382	15.9625	15.9246
AT1G09575	2.92075	2.79866	3.60956	1.29706	2.33188	2.01424
AT1G09580	1.83274	1.94591	1.60538	0.506716	0.29459	0.765374
AT1G09590	38.4198	40.2961	39.3152	6.92831	7.17072	8.82566
AT1G09600	0.38952	0.499395	0.494836	0.0435504	0	0.0730902
AT1G09610	0.67664	0.622215	0.727208	0.232687	0.354299	0.317992
AT1G09620	31.9711	34.3595	32.3152	20.6023	18.2867	16.9493
AT1G09625	0	0	0	0	0.194001	0
AT1G09630	4.3016	4.30867	3.94878	2.21386	2.318	2.55714
AT1G09640	41.0945	45.665	44.5826	54.1797	53.3205	53.1112
AT1G09645	3.82379	4.67052	4.73385	5.60694	6.76181	5.70688
AT1G09650	0.392882	0.20139	0.243036	0.132694	0.127289	0.0133619
AT1G09660	4.15442	3.9341	4.05242	1.86446	0.962172	1.47939
AT1G09665	0	0	0	0	0	0
AT1G09680	0.35815	0.326375	0.339163	0.215046	0.206286	0.194891
AT1G09690	81.799	92.054	90.7158	20.0233	19.4105	21.1289
AT1G09700	1.40288	1.81791	1.28823	0.621647	0.662582	0.404598
AT1G09710	0.979058	1.13295	1.31596	1.67961	0.728017	0.935863
AT1G09720	0.0379894	0.0138476	0	0.0410583	0.0145873	0.0551262
AT1G09730	3.67033	4.19098	4.16417	3.07591	3.15392	3.14442
AT1G09740	5.23369	5.31363	5.49246	11.2343	12.034	11.0295
AT1G09750	19.5336	27.2007	22.7653	2.45152	1.91532	1.28224
AT1G09760	7.99905	7.61908	7.81763	4.65866	4.20841	4.31432
AT1G09770	2.83535	5.90798	5.60694	3.09226	2.46449	3.16432
AT1G09780	14.0089	17.0734	14.927	9.59429	11.9151	12.0548
AT1G09790	0.0465686	0	0	0	0	0
AT1G09794	0.361319	0.775598	0.647538	0.592994	0.678289	0.407796
AT1G09795	3.62173	3.88998	4.29611	0.789831	1.00897	1.2164
AT1G09800	0.476858	0.594355	0.434192	0.299254	0.307146	0.234376
AT1G09810	1.47311	2.0815	1.72316	1.21048	1.1885	1.0568
AT1G09812	1.61511	1.42853	1.59334	0.102682	0.191526	0.206795
AT1G09815	6.76851	6.47074	5.73105	3.4557	6.07497	3.88652
AT1G09820	0.998172	1.45538	0.835015	0.341162	0.255522	0.259977
AT1G09830	4.58106	4.96725	4.56987	1.55559	1.72934	1.59171
AT1G09840	3.34658	3.54414	2.84957	2.03672	1.96498	1.56029
AT1G09850	1.82851	2.26109	2.51995	1.60933	1.11984	0.839667
AT1G09860	0.112187	0.122681	0.0616876	0.181875	0.161543	0.0152619
AT1G09870	1.86034	2.56203	2.68127	2.51843	2.75009	2.37706
AT1G09880	0.211899	0.280872	0.127108	0.201258	0.147938	0.0559065
AT1G09890	0.340723	0.408651	0.423051	0.023758	0.0126612	0.0119618
AT1G09900	3.82717	3.9643	3.75354	1.95358	1.52386	1.35177
AT1G09910	1.78765	1.84919	1.56743	1.92336	1.27546	1.17433
AT1G09920	3.2385	3.64949	4.36405	3.50834	4.65888	3.94648
AT1G09930	0.0284201	0	0	0.0307161	0	0
AT1G09932	0.327451	0.373	0.300089	0.523483	0.770134	0.786989
AT1G09935	0.024672	0	0	0	0	0
AT1G09940	3.40951	4.06949	4.12371	8.93274	9.11268	7.68358
AT1G09950	0.141353	0.0772877	0.0777251	2.13882	3.70444	2.28834
AT1G09960	0.661962	0.770368	0.841515	1.43088	1.04238	0.991414
AT1G09970	11.8208	13.9721	14.0281	49.286	64.1695	58.0233
AT1G09980	3.02775	3.05229	3.08072	2.26435	2.30835	2.00432
AT1G09995	1.79039	1.51624	1.70247	1.26577	2.06245	1.72877
AT1G10000	0.756094	0.826817	0.590801	0.387083	0.252127	0.324818
AT1G10010	0	0	0.0145081	0	0	0
AT1G10020	9.65922	9.68042	10.2458	11.6571	3.9019	2.99879
AT1G10030	3.00184	3.02632	2.99389	1.26656	0.996895	0.716182
AT1G10040	0.142222	0.197941	0.284374	0.684715	0.402136	0.379923
AT1G10050	0.895898	0.942018	1.01366	1.44776	1.63736	1.9688
AT1G10060	1.17644	1.34873	1.42592	1.00488	0.845181	1.0876
AT1G10070	2.27494	1.88868	2.66079	51.3535	33.665	35.4819
AT1G10090	1.3961	1.61095	1.24725	2.18505	5.0697	4.54146
AT1G10095	1.14577	1.17026	1.01698	1.04976	1.08538	0.93681
AT1G10100	0	0.100094	0	0	0	0
AT1G10110	0.402952	0.190945	0.177255	0.217752	0.278509	0.116944
AT1G10120	3.48465	3.77499	3.28779	1.89364	1.12547	1.22634
AT1G10130	1.67407	1.99773	2.0055	1.77281	1.35974	1.35988
AT1G10140	9.59541	7.35834	9.53717	22.8678	24.8493	26.0147
AT1G10150	9.73677	7.24607	7.44308	9.2093	10.3059	7.60848
AT1G10155	0.201128	0.171066	0.540678	0.966118	1.13271	1.362
AT1G10160	0.77424	0.952493	0.749456	0.662456	0.576012	0.78557
AT1G10170	6.17913	7.71441	6.94386	10.6843	9.95029	11.1896
AT1G10180	3.17806	3.87749	3.68213	1.64918	1.41002	1.48147
AT1G10190	0	0	0	0	0	0
AT1G10200	10.9896	10.2402	10.2714	7.31525	5.82675	6.08574
AT1G10210	2.46944	1.70926	2.25801	4.24831	3.29216	3.84511
AT1G10220	0.16142	0.0661944	0.133138	0.305305	0.410635	0.351353
AT1G10230	6.07175	6.08638	5.26088	2.33656	3.68265	4.18007
AT1G10240	1.74627	2.21113	2.10993	1.24167	1.1183	0.925244
AT1G10250	0	0	0	0	0	0
AT1G10260	0.2262	0.164905	0	0	0.0579048	0
AT1G10270	0.838922	1.2099	1.21006	0.551901	0.53222	0.714535
AT1G10280	0.948095	1.44844	0.858649	1.07743	1.47763	1.02424
AT1G10290	4.64298	5.60598	4.94997	4.85903	4.90658	5.09309
AT1G10300	0.278504	0.123725	0.229709	0.0188127	0	0.0189438
AT1G10310	2.54079	2.92423	2.61307	1.4493	0.96659	1.29725
AT1G10320	0.46982	0.537333	0.597256	0.302801	0.332671	0.408114
AT1G10330	0.840104	1.32856	0.710681	0.600658	0.446659	0.393854
AT1G10340	0.362925	0.388053	0.345903	3.70453	4.23647	3.89713
AT1G10350	2.47599	2.21421	2.85603	1.62939	1.26766	1.38925
AT1G10360	21.0817	20.3658	21.933	6.96749	9.80465	10.0273
AT1G10370	20.4039	19.3157	19.9715	4.97211	21.5743	24.3849
AT1G10380	3.17744	2.75894	3.3434	1.95095	1.11875	1.34417
AT1G10385	0.0413511	0.030146	0	0	0	0.0150011
AT1G10390	7.09949	8.18634	7.19716	6.36891	6.39321	6.02649
AT1G10400	0.0240826	0.184347	0.0794529	0.0520563	0.194194	0.0524193
AT1G10410	3.43307	3.27822	3.06755	8.89175	9.675	8.86702
AT1G10417	0.133102	0.109164	0.176871	0.125873	0.274712	0.0845004
AT1G10419	0	0	0	0.0496511	0.423365	0
AT1G10430	6.11047	5.71562	5.04452	4.7666	5.10957	5.12044
AT1G10440	0	0	0	0	0.580657	0
AT1G10450	1.82261	2.30621	2.08915	1.43424	1.75069	2.04351
AT1G10455	0.0790686	0.172929	0	0	0.0910834	0
AT1G10460	0.672083	0.595904	0.399518	0.0392637	0.376642	0.0790749
AT1G10470	22.5076	27.7519	23.7489	19.1432	21.4419	15.6684
AT1G10480	0.212651	0.232542	0.155906	0.766101	0.626021	0.565725
AT1G10490	1.49726	1.92987	1.96779	0.830328	0.760595	0.755979
AT1G10500	8.27938	7.37125	8.56789	8.05077	10.0298	8.45245
AT1G10510	4.21752	4.62635	4.53719	2.56017	2.1397	2.1642
AT1G10520	0.276199	0.326196	0.376642	0.161196	0.108177	0.330652
AT1G10522	3.46956	5.06225	3.7842	0.904072	0.755554	0.434498
AT1G10530	0.208749	0.21197	0.262362	0.161152	0.257646	0.567965
AT1G10538	0	0	0	0	0	0
AT1G10540	0.0947585	0.200768	0.182365	0.15362	0.0272894	0
AT1G10550	0.405227	0.562019	0.369554	0.576829	0.113854	0.129078
AT1G10560	0.212948	0.116434	0.167275	0.27125	0.236546	0.24831
AT1G10570	2.19091	2.07891	2.10148	1.65116	1.16006	1.19755
AT1G10580	1.27031	2.0837	1.33202	0.702431	1.37826	1.57542
AT1G10585	0.572247	0.526967	0.380902	0.878887	1.14493	1.0653
AT1G10586	0	0	0	0	0	0.0628948
AT1G10588	0	0	0	0	0.137524	0.28584
AT1G10590	25.6469	23.2282	24.6773	24.1173	25.8061	24.6794
AT1G10600	5.49734	5.62548	5.89027	4.73135	4.67108	4.63261
AT1G10610	1.03564	1.42795	1.16722	1.34873	1.08186	0.735073
AT1G10620	0	0.0466908	0	0.019777	0	0
AT1G10630	12.482	12.624	12.283	5.07789	4.37518	4.36825
AT1G10640	4.36402	4.11967	4.2774	0.124325	0.397534	0.133016
AT1G10650	4.98652	5.41034	5.34672	3.46098	6.0853	4.43482
AT1G10652	0	0	0	0	0.169948	0
AT1G10657	4.86625	4.05236	4.66992	0.741159	0.683622	0.459278
AT1G10660	6.30562	6.73422	7.05237	9.57434	8.15922	9.00663
AT1G10670	24.4384	24.2317	25.1718	9.55269	9.77828	9.5547
AT1G10680	0	0.00746983	0.00751211	0.0147654	0.0196722	0.0297368
AT1G10682	40.1783	37.8307	40.2023	28.297	28.5089	33.0107
AT1G10690	3.73683	2.81711	2.33494	3.67155	3.71765	5.88464
AT1G10700	2.38926	2.90213	2.51944	1.89585	1.64616	1.89261
AT1G10705	0	0	0	0	0	0.11482
AT1G10710	0.0110749	0	0	0	0.0127578	0
AT1G10717	0	0	0	0	0.111486	0
AT1G10720	5.89151	5.12553	5.47464	5.30441	6.39365	6.46647
AT1G10730	0.87716	0.899257	0.611511	0.609442	0.685661	0.860874
AT1G10740	7.55166	8.63001	8.8421	8.24862	8.0722	7.83497
AT1G10745	0	0	0	0	0	0
AT1G10747	0	0	0	0	0	0
AT1G10750	0.633239	0.676241	0.799761	0.336851	0.170968	0.193828
AT1G10760	2.16031	2.98807	2.72465	1.33787	1.51681	1.5408
AT1G10770	0	0	0	0.100704	0.0536679	0
AT1G10780	1.3384	1.50614	1.57457	0.201841	0.161349	0.101624
AT1G10790	0.195121	0.146693	0.21458	0.0263605	0.0280963	0.0530886
AT1G10800	0.0836233	0.685839	0.275888	0	0	0
AT1G10810	0.237132	0.518626	0.409798	0.585803	0.416252	0.589888
AT1G10820	2.73914	3.12393	2.95005	1.98146	1.20395	1.0711
AT1G10830	5.21303	5.44199	4.99418	2.08597	1.80918	1.93577
AT1G10840	18.6611	20.2487	18.9961	14.1764	14.3939	14.0703
AT1G10850	4.15205	4.97648	3.75174	1.07399	0.904099	0.978149
AT1G10865	3.26126	3.18076	3.4411	6.64457	7.15826	6.59498
AT1G10870	1.56866	1.70152	1.54924	0.669377	0.859655	0.966867
AT1G10880	0	0	0	0	0	0
AT1G10890	3.99934	4.09274	4.01744	3.60632	3.48623	3.28067
AT1G10900	4.53656	4.77896	4.76535	1.23475	2.41491	2.38211
AT1G10910	5.50105	7.02978	5.92391	3.48763	2.6343	2.47035
AT1G10920	0.644791	0.699178	0.667383	0.837427	1.2858	1.13222
AT1G10930	0.938315	1.36123	1.28079	0.257351	0.347625	0.241185
AT1G10940	4.85694	5.37431	5.50338	7.05679	8.15626	7.19665
AT1G10950	16.3263	17.841	17.3152	15.9616	14.4566	13.6332
AT1G10960	441.087	383.704	401.956	108.647	126.828	102.821
AT1G10970	0.830856	0.599271	0.699867	0.534965	0.641466	0.4425
AT1G10980	0.082017	0.0597924	0.0901963	0	0.00787331	0.0148768
AT1G10990	1.77474	1.61366	1.71051	0.68966	0.597247	0.824682
AT1G11000	1.02674	1.19795	0.907088	0.543236	0.326619	0.50027
AT1G11010	0	0	0	0	0	0
AT1G11020	3.25524	4.04662	4.80944	3.25088	3.18	3.2197
AT1G11030	0	0	0	0	0	0
AT1G11040	0	0	0	0	0	0
AT1G11050	2.43328	1.95653	1.92388	5.17377	4.85492	3.82517
AT1G11055	0	0	0	0	0	0
AT1G11060	2.27515	2.35267	2.61166	2.6521	2.12995	2.09459
AT1G11070	0.211187	0.282903	0.325148	0.125536	0.0790653	0.218348
AT1G11080	3.58907	3.56852	3.39764	0.14671	0.100077	0.230464
AT1G11090	4.45915	3.69105	3.40545	1.42239	2.26516	1.14584
AT1G11100	0.37704	0.387639	0.365026	0.48064	0.567973	0.568164
AT1G11110	0	0	0.0173832	0	0	0
AT1G11112	0.738653	0.592347	0.731086	0	0	0.0535928
AT1G11120	1.08691	0.845002	0.961844	0.275323	0.107599	0.0924144
AT1G11125	0.703192	0.897128	1.07405	0.38	0.405022	0.212583
AT1G11130	2.48454	2.7299	2.79314	0.593403	0.395868	0.438484
AT1G11145	0	0	0	0	0	0
AT1G11150	0.929876	0.777594	0.721842	0.45077	0.464701	0.416708
AT1G11160	0.173234	0.254557	0.288742	0.0175527	0.0187085	0
AT1G11170	0.139194	0.314575	0.198998	0.175512	0.155	0.151488
AT1G11175	3.9567	5.2966	4.60137	7.93827	8.51339	8.19161
AT1G11180	1.98103	1.58142	1.56859	3.83965	3.5524	3.26275
AT1G11185	0.689972	0.528157	0.531146	1.26771	1.90756	2.77837
AT1G11190	1.07608	0.891683	1.04374	0.520102	0.585148	0.829238
AT1G11200	1.68154	1.66453	2.00699	2.2911	3.07542	2.49789
AT1G11210	0.15099	0.135093	0.060381	0.62308	1.45472	0.926199
AT1G11220	0.681876	0.928267	1.04065	0.12032	0	0
AT1G11230	0	0	0.0328223	0	0	0
AT1G11240	7.14781	6.21964	6.44909	3.21991	3.24203	3.0245
AT1G11250	0.0369201	0	0.0406021	0	0	0
AT1G11260	73.851	54.448	63.3551	85.8962	59.8219	62.4684
AT1G11270	0.569663	0.644116	0.465294	0.340718	0.191134	0.105336
AT1G11265	0	0	0	0	0	0
AT1G11280	4.20493	4.40222	4.58485	2.38026	2.29509	2.29652
AT1G11290	1.30683	1.55156	1.05939	0.274409	0.421514	0.146289
AT1G11300	0.520704	0.716354	0.594183	0.242051	0.428909	0.499665
AT1G11310	11.894	11.6714	11.7953	15.5567	17.8057	18.2712
AT1G11320	0.820111	1.0217	0.821983	0.381473	0.693599	0.734372
AT1G11330	1.61071	1.98154	1.90192	1.21635	1.5819	1.86534
AT1G11340	0.653375	0.540371	0.736649	0.516267	0.493339	0.454136
AT1G11350	2.00935	2.22199	2.0918	0.927233	0.929773	0.921413
AT1G11360	4.16724	4.50882	4.53434	5.12348	3.7591	3.73143
AT1G11362	0	0	0	0.11419	0.212992	0.229973
AT1G11370	0	0.0139351	0	0.0550904	0.102757	0.0554746
AT1G11380	3.53904	3.55389	4.12092	2.03747	1.47884	0.994371
AT1G11390	2.32336	2.41553	2.49213	2.23892	2.10948	2.06146
AT1G11400	4.02152	4.0319	3.82064	4.32997	3.93202	4.75729
AT1G11410	2.75048	3.01406	3.25306	0.685523	1.6606	1.42454
AT1G11420	0.807556	1.21209	0.801023	0.205363	0.0729621	0.215412
AT1G11430	21.1328	21.1769	22.9181	10.041	9.59173	9.48361
AT1G11440	4.94391	4.00527	4.4874	1.11382	1.05882	0.924548
AT1G11450	1.98144	1.54638	1.78793	0.805354	0.565754	0.534503
AT1G11460	0.0160303	0.0525891	0.105773	0.0346505	0	0.0872304
AT1G11470	0	0	0	0	0	0
AT1G11475	6.73813	6.59022	6.55415	3.30475	3.85539	3.58192
AT1G11480	8.85733	9.08706	9.23059	10.3805	10.7746	10.3477
AT1G11482	0	0.0270718	0	0	0	0
AT1G11490	0.0307043	0.0167882	0.0506496	0	0	0
AT1G11500	0.418003	0.32266	0.0540811	0	0	0.10704
AT1G11510	0	0	0	0	0	0
AT1G11520	0	0	0	0	0	0
AT1G11530	10.1293	6.74077	9.36862	12.9313	12.9052	10.9298
AT1G11540	0.169393	0.185238	0.36093	0.205962	0.231721	0.149788
AT1G11545	5.49795	6.14363	6.26651	1.14729	0.323014	0.632141
AT1G11550	0	0	0	0	0	0
AT1G11560	0.0703343	0	0.0193371	0.0380081	0	0.11482
AT1G11570	0.268039	0.937955	0.766402	0.0579385	0.247015	0.0583426
AT1G11572	0	0	0.066854	0.328513	0.31513	0
AT1G11580	9.92827	12.774	14.0688	6.59901	11.7029	13.3645
AT1G11590	0.0172986	0.0189167	0	0.0373922	0.0597816	0.0564794
AT1G11592	2.46979	2.04538	2.18197	2.47945	1.80943	2.72167
AT1G11593	0	0	0	0	0	0
AT1G11595	0	0.0742511	0	0	0	0
AT1G11600	2.03902	2.24095	1.90432	0.199333	0.283279	0.0223026
AT1G11608	0	0	0	0	0	0
AT1G11610	0	0	0	0	0	0
AT1G11620	0	0	0	0	0	0
AT1G11630	1.7351	2.02916	2.57068	1.19809	1.38802	1.12776
AT1G11640	0	0	0	0	0	0
AT1G11650	27.4673	27.8149	27.9958	31.8994	26.8252	24.9372
AT1G11655	0.432913	0.157802	0.0396738	0.0779809	0	0
AT1G11660	3.51801	3.9707	3.97826	1.65186	1.80231	1.53051
AT1G11670	2.67279	2.42307	2.48938	3.52618	5.11726	4.95025
AT1G11680	15.0628	13.9715	15.4141	11.9727	10.7393	10.2074
AT1G11684	0	0	0	0	0	0
AT1G11690	0	0	0	0	0	0
AT1G11700	4.01411	4.70635	3.59525	3.24261	2.71724	1.57631
AT1G11710	0.390906	0.329977	0.42989	0.207536	0.355504	0.358258
AT1G11720	4.20285	5.52817	5.19247	0.946328	1.26366	1.0644
AT1G11730	0.556549	0.390711	0.400479	0.111391	0.0395753	0.112168
AT1G11735	4.65288	1.52643	1.19394	0.670503	0.714655	1.18156
AT1G11740	0.0866169	0.126292	0.116423	0.0416064	0	0.0314224
AT1G11750	17.1339	16.316	15.8434	5.9849	5.70891	5.65665
AT1G11755	1.43658	1.64445	1.64452	0.871653	0.677433	0.749729
AT1G11760	1.87969	1.64441	1.81273	2.12531	1.93213	1.62083
AT1G11765	0	0	0	0	0	0
AT1G11770	0	0	0	0.0230596	0	0.0232204
AT1G11780	1.95551	2.36574	1.778	1.02346	1.20615	1.05574
AT1G11785	0	0	0	0.0358214	0	0.0360712
AT1G11790	2.34145	2.29542	2.52467	0.682077	1.08522	1.0402
AT1G11800	1.80936	1.69045	1.61309	0.759427	0.920732	0.908108
AT1G11803	0	0	0	0	0	0
AT1G11806	0	0	0	0	0	0
AT1G11810	0	0.0152175	0.0612145	0.0300801	0	0
AT1G11820	11.4719	12.6067	13.0893	11.1558	10.1836	9.15271
AT1G11840	23.2741	27.6101	26.076	4.82608	4.05251	4.24686
AT1G11850	1.2044	1.639	2.14865	0.173559	0.0616627	0
AT1G11860	63.3016	83.8116	76.4235	13.9221	10.4787	10.6119
AT1G11870	5.08521	5.78029	4.7235	1.89752	1.9069	2.17689
AT1G11880	1.32323	1.40338	1.23582	1.15704	0.873219	0.868404
AT1G11890	5.35805	4.60791	4.57447	4.44554	5.78034	4.17362
AT1G11900	0.988105	0.813575	0.639203	0.427172	0.415127	0.632574
AT1G11905	2.94582	2.6708	3.06289	3.75109	3.39345	2.99615
AT1G11910	22.6526	25.7353	24.9021	31.6877	29.076	31.8428
AT1G11915	0.197779	0.297384	0.163127	0.0267196	0.0854373	0.0269059
AT1G11920	0	0.0554678	0	0	0	0
AT1G11925	0	0	0	0	0.208256	0
AT1G11930	2.42525	2.73597	2.37194	3.12883	2.26373	1.9822
AT1G11940	0.985186	1.44965	1.27463	0.29751	0.283722	0.244398
AT1G11950	0.643731	0.951276	0.779678	0.399577	0.400837	0.369228
AT1G11960	0.831159	1.0707	1.0959	2.17757	3.46389	2.49585
AT1G11970	0	0	0	0	0	0
AT1G11980	0	0	0	0	0	0
AT1G11990	0.0902478	0.0845909	0.0283566	0	0.00742581	0
AT1G12000	10.7864	12.1127	12.9714	2.77757	2.2177	2.51624
AT1G12010	1.16632	1.11455	1.37508	1.28325	0.907802	1.21215
AT1G12013	9.63147	18.7751	16.5788	2.26295	0.803986	1.21532
AT1G12015	4.43575	1.10242	3.32599	0.871653	0.232263	0
AT1G12020	7.3745	5.84435	5.5585	6.40307	6.39518	5.04996
AT1G12030	0	0.0947754	0	0	0	0
AT1G12040	0.697933	0.730738	1.09415	0.0802463	0	0.226256
AT1G12050	2.71984	3.18669	2.59265	1.44141	1.32462	1.55432
AT1G12060	2.94036	1.83737	2.21733	0.968504	0.838727	0.883827
AT1G12064	0.12138	0.265466	0.0667422	0.62313	0	0
AT1G12070	0.531925	0.58168	0.601686	0.410641	0.280116	0.529285
AT1G12080	2.79173	3.99566	3.72481	1.10929	0.378347	0.98298
AT1G12090	119.902	110.528	119.826	48.5062	37.7169	37.4084
AT1G12100	1.08878	0.727599	1.76277	0.065374	0	0
AT1G12110	15.4367	14.1983	15.0421	14.8922	14.443	16.5208
AT1G12120	1.67711	2.64909	2.0069	1.58342	1.53224	2.11896
AT1G12130	0.0159317	0.0609768	0.0700823	0.0344376	0	0.0173389
AT1G12140	3.50329	2.84095	3.1415	2.72881	3.28421	3.02936
AT1G12150	0.0513815	0.0749169	0.0753409	0.046277	0.0394595	0.0186399
AT1G12160	0.711301	0.830868	0.880017	0.760027	0.381759	0.650968
AT1G12170	0	0	0	0	0	0
AT1G12180	0	0	0	0	0.116617	0
AT1G12190	0	0	0	0	0	0
AT1G12200	1.01055	1.36743	1.19927	3.33942	3.72681	2.99083
AT1G12210	0.18433	0.223968	0.127634	0.162328	0.251662	0.17832
AT1G12211	0	0	0	0.157528	0.419752	0.158626
AT1G12220	0.744322	1.09318	0.955973	1.05107	0.957562	0.810062
AT1G12230	12.7991	13.0346	13.0117	12.7812	9.00309	8.9971
AT1G12240	49.3989	40.9793	45.5343	37.6478	24.9556	23.0874
AT1G12244	3.12642	4.35904	4.78484	2.47792	1.96581	1.81469
AT1G12250	15.7858	15.451	15.6387	9.07657	8.28132	6.60702
AT1G12260	0.576644	0.59117	0.568093	0.129839	0.0968722	0.183042
AT1G12270	7.62532	8.02267	7.7356	4.34213	4.79832	4.01413
AT1G12280	1.4125	2.08413	1.96215	0.62087	0.615042	0.522226
AT1G12290	0.197102	0.304565	0.282729	0.370478	0.449169	0.545603
AT1G12294	0	0	0	0	0	0
AT1G12300	0.670326	0.830331	0.574084	0.307743	0.29384	0.322801
AT1G12310	34.9295	34.3704	33.9385	24.2294	25.0984	25.0847
AT1G12320	1.8734	1.58669	1.61586	1.66743	2.28501	1.4392
AT1G12330	4.83148	3.65191	4.36894	1.8656	1.39891	1.58596
AT1G12340	0.158656	0.065061	0.130859	0.0214341	0.045691	0.107918
AT1G12350	3.02184	2.68179	2.83892	2.55205	2.06413	2.669
AT1G12360	4.81143	5.21482	5.48256	5.7322	5.86769	5.44713
AT1G12370	0.922094	0.977556	0.944385	1.17917	0.948692	0.926929
AT1G12380	1.01761	1.20264	1.2164	0.0683114	0.145619	0.165091
AT1G12390	3.94342	4.6203	4.44392	2.90378	2.79547	2.84149
AT1G12400	1.74948	2.05559	2.12863	1.83047	1.2435	1.62043
AT1G12410	25.2748	25.9909	26.0713	14.5009	13.8293	11.8305
AT1G12411	0	0	0	0	0.129035	0
AT1G12420	0.842948	1.09329	0.862338	1.34891	1.55818	0.832059
AT1G12423	0	0	0	0	0	0
AT1G12430	2.4556	3.25724	2.55772	1.21875	0.875971	0.641882
AT1G12440	41.8119	36.1442	38.0247	98.5731	74.9551	73.9506
AT1G12450	3.17506	4.30769	3.39701	2.05893	2.2689	1.83902
AT1G12451	0	0	0	0	0	0
AT1G12460	3.01007	3.05692	2.7851	1.1424	0.958032	0.362045
AT1G12470	2.36777	2.65164	2.73567	1.48918	1.62668	1.35365
AT1G12480	0.481996	0.575884	0.647856	0.472699	0.349594	0.475996
AT1G12490	0.0166939	0.0730216	0.14687	0.036085	0.269228	0.0363366
AT1G12500	15.0149	12.9638	14.8801	7.74138	5.12939	4.16865
AT1G12510	0	0.268157	0.539349	0.26503	0.282482	0
AT1G12520	1.45489	1.8634	1.33697	3.55411	3.19122	3.94762
AT1G12530	1.34939	1.35447	1.39536	0.337391	0.48721	0.493176
AT1G12540	0	0	0	0	0	0
AT1G12550	1.41196	1.07224	0.920158	0.169558	0.662652	0.455307
AT1G12560	1.07747	0.747189	1.38723	0.142014	0.0605464	0.429014
AT1G12570	0.442591	0.248909	0.556263	0	0	0
AT1G12580	6.81026	8.28002	7.17624	10.9804	8.40853	7.89689
AT1G12590	0	0	0	0.272392	0	0
AT1G12600	0.0678365	0.103854	0.0895219	0.26394	0.0937734	0.0885935
AT1G12610	0.0675838	0	0	3.99914	5.66384	2.68468
AT1G12620	1.5735	1.52153	1.36992	1.02352	0.813992	0.824525
AT1G12630	0.0927406	0.135221	0.0679929	0	0	0
AT1G12640	6.71273	6.50283	7.38217	9.47095	7.19482	8.34586
AT1G12650	4.75321	5.06381	5.05396	2.64902	4.04359	3.20099
AT1G12660	0	0	0	0	0	0
AT1G12663	0	0	0.0816193	0.0802135	0	0
AT1G12665	0	0	0	0	0	0
AT1G12667	0	0	0	0	0	0
AT1G12669	0	0.0760292	0	0	0	0
AT1G12670	0	0	0	0	0	0
AT1G12672	0	0.101502	0	0.0501591	0	0
AT1G12680	3.51658	3.58612	3.51511	3.36484	3.47711	2.67837
AT1G12700	0.43112	0.635738	0.402279	0.324752	0.165544	0.177726
AT1G12710	1.65534	1.3434	1.49984	1.17021	1.22328	1.98283
AT1G12720	0	0	0	0	0	0
AT1G12725	0	0	0	0	0	0
AT1G12730	0.887649	0.688076	0.772288	0.607189	0.660115	0.354625
AT1G12740	1.50045	1.40199	1.43317	0.746116	0.827707	1.04265
AT1G12750	1.57911	1.89891	1.65305	1.05568	1.17521	1.47645
AT1G12760	3.29236	4.26177	3.7049	4.67548	3.87203	4.68309
AT1G12770	2.90672	4.35924	3.30316	0.613349	0.502262	0.647754
AT1G12775	1.08483	0.617662	1.36063	0.610459	0.299509	0.380538
AT1G12780	16.568	14.2861	15.8452	36.6372	26.2709	23.9979
AT1G12790	1.56492	2.02925	1.66456	3.15163	1.96033	2.14986
AT1G12800	18.3766	21.4023	19.8715	4.38824	5.14713	4.2987
AT1G12805	0.971501	1.29002	1.75521	0.599991	0.159875	0
AT1G12810	3.33511	3.44446	4.61011	8.31047	8.36413	8.46924
AT1G12820	14.444	14.4559	14.2464	10.9206	9.03295	8.98601
AT1G12830	1.24127	2.28385	2.31844	0.660128	1.22562	1.11503
AT1G12840	16.1078	18.2495	17.9736	11.2116	10.194	10.0456
AT1G12845	4.08134	3.39882	3.48711	1.15366	1.01263	1.60588
AT1G12850	4.36995	5.10145	4.38695	4.0027	2.85149	3.6576
AT1G12855	0.137472	0.0819984	0.0824625	0.0540281	0	0
AT1G12860	12.4163	12.611	12.5233	3.3266	3.03649	2.46643
AT1G12870	0	0	0.0201372	0.0197903	0.0105467	0
AT1G12880	0.815998	0.793178	0.797667	0.895918	0.626662	0.84578
AT1G12890	0.109977	0.15033	0.0604725	0.32687	0.443411	0.718144
AT1G12900	353.336	368.465	369.773	110.295	108.515	96.8316
AT1G12910	9.58694	12.0626	11.3727	9.88342	8.34647	7.14926
AT1G12920	9.38769	12.8349	11.286	5.60956	5.6732	6.38685
AT1G12930	2.09293	2.09111	2.08639	1.37239	0.985776	1.01053
AT1G12935	0	0	0	0	0	0
AT1G12938	0	0	0	0	0	0
AT1G12940	0.0166022	0	0.0182579	0	0	0
AT1G12950	0.0505995	0.172914	0.0556457	0.164062	1.44264	0.908631
AT1G12960	0	0	0	0	0	0
AT1G12970	2.38855	1.56903	2.21836	3.38424	3.87933	3.48133
AT1G12980	0.203564	0.095402	0.0639613	0.220009	0.117248	0
AT1G12990	2.94988	3.11991	3.48164	3.94498	3.08063	2.78885
AT1G13000	1.50681	1.65363	1.62157	1.54129	1.81016	1.63403
AT1G13010	0	0	0.273369	0.26866	0	0.541067
AT1G13020	1.45008	2.45755	2.44605	0.805468	0.858507	1.28264
AT1G13030	1.06806	1.37442	1.32881	0.308991	0.273413	0.129155
AT1G13040	0.712305	0.600161	0.642083	0.27765	0.322836	0.254169
AT1G13050	0.892241	0.843848	1.021	0.19547	0.333347	0.144345
AT1G13060	11.6572	12.0253	12.9695	9.45654	9.04387	8.95187
AT1G13070	0	0.024453	0.0245914	0	0.0772778	0
AT1G13080	16.3674	16.009	18.4157	20.0652	17.9124	18.692
AT1G13090	8.69725	9.9218	9.20866	3.19347	3.7285	3.02257
AT1G13100	4.16858	3.58782	3.76877	2.95094	3.52061	3.4362
AT1G13110	16.0455	17.437	16.8536	12.5306	16.9165	16.1236
AT1G13120	1.36783	1.52038	1.41023	0.466841	0.67381	0.489684
AT1G13130	0.180223	0.184764	0.148648	0	0	0
AT1G13140	0.246955	0.388879	0.434533	0.0640573	0.113792	0.182761
AT1G13145	1.56631	1.9217	2.52075	0.990932	0.616108	0.997842
AT1G13150	0.398381	0.261387	0.19715	0.4198	0.229458	0.249301
AT1G13160	2.86233	2.86177	2.80302	1.37001	1.91556	1.50812
AT1G13170	2.56867	2.81872	2.79531	0.594895	0.556743	0.321438
AT1G13180	1.24419	1.17609	1.25232	0.575489	0.795578	0.699992
AT1G13190	4.44195	5.80133	4.3738	4.66445	4.6733	4.32121
AT1G13195	2.08443	1.32225	2.01445	2.5844	2.93129	2.60242
AT1G13200	0.0832397	0	0.0305137	0	0.0159814	0.0603944
AT1G13210	1.39671	1.56723	1.89293	2.60918	5.23011	4.51257
AT1G13220	0.39558	0.962706	0.806085	0.134129	0.169767	0.236363
AT1G13230	0.303386	0.186617	0.125116	0.102467	0	0.0825453
AT1G13240	0	0	0	0	0	0
AT1G13245	77.5055	60.2163	68.6222	39.9018	40.4354	35.8824
AT1G13250	5.86825	5.04008	6.37039	0.680507	0.725317	0.603022
AT1G13260	13.9294	10.5203	12.1129	29.163	29.0793	31.9118
AT1G13270	4.82875	6.06239	5.63163	2.09418	1.39062	1.02092
AT1G13280	5.4745	6.27962	5.62752	2.85494	2.77833	2.63875
AT1G13290	0	0.0811047	0	0	0	0
AT1G13300	2.03733	2.08593	2.9544	0.474924	0.701774	1.58687
AT1G13310	0.0182009	0	0	0.0590136	0.314498	0.11885
AT1G13320	3.96649	4.67608	4.27463	4.05177	3.31605	3.19663
AT1G13330	0.108986	0.12663	0.0674187	0.0515336	0.196168	0.133439
AT1G13340	0.119455	0.344383	0.23885	2.82857	2.91475	3.03739
AT1G13350	0.714826	1.22433	1.0371	1.12628	1.03675	1.12476
AT1G13360	21.3778	20.1517	20.8672	29.6064	36.3284	30.39
AT1G13370	0.130549	0.190346	0.0478559	0	0	0
AT1G13380	8.04712	8.49183	8.70214	7.32015	5.2993	6.61218
AT1G13390	1.39587	1.14223	1.51419	3.02752	3.97071	2.76961
AT1G13400	0.310675	0.43239	0.217419	0	0.0325349	0.0614754
AT1G13410	0.195887	0.233683	0.46022	0.327191	0.184625	0.0775229
AT1G13420	1.18183	1.40688	1.11872	0.371872	0.103398	0.488433
AT1G13430	0.232644	0.318007	0.159903	0.220009	0	0.0949469
AT1G13440	151.453	154.8	152.07	82.1201	86.5387	82.3142
AT1G13448	0.21131	0.491035	0.377623	0.0285476	0.0304274	0.229973
AT1G13450	5.85965	5.74201	5.99515	5.11428	4.94898	4.78854
AT1G13460	2.5882	2.45976	2.27547	1.91681	2.38353	1.80463
AT1G13470	0.0804712	0.0586655	0.0147494	0	0	0.0583857
AT1G13480	0.252557	0.0828543	0.111098	0.163776	0.320028	0.632187
AT1G13485	0	0	0	0	0	0
AT1G13490	0	0	0	0	0.0309684	0
AT1G13500	0	0	0	0	0.211912	0.0572019
AT1G13510	0.156916	0.171594	0.22187	0.339186	1.02001	0.707498
AT1G13520	0.086352	0.0539595	0.0271325	1.55991	2.72842	1.50366
AT1G13530	0.182768	0.242692	0.229709	1.90478	2.70695	2.1596
AT1G13540	0.378328	0.546697	0.297184	1.41652	1.38528	1.94107
AT1G13550	0.0538864	0.0147317	0.148151	0.640636	0.69834	0.483828
AT1G13560	8.08521	7.27765	7.59114	9.00053	10.3965	8.69482
AT1G13570	3.48597	3.85025	4.21794	3.26713	3.03943	2.24398
AT1G13580	1.34255	1.65164	1.78135	0.883219	1.15991	1.11966
AT1G13590	0.549886	1.12748	0.629922	0.668598	1.47804	1.19691
AT1G13600	3.5336	3.6317	2.80493	1.00502	2.81572	1.38792
AT1G13605	0	0	0	0.0689357	0	0
AT1G13607	0	0	0	0	0	0
AT1G13608	0.104289	0	0	0	0	0
AT1G13609	3.4547	0.676035	0	0.275121	0.251346	0.158308
AT1G13610	0.0659564	0.108189	0.0906676	0.0356423	0.113968	0.125618
AT1G13620	0.193983	0.192844	0.193935	0.171535	0.0609436	0.134347
AT1G13630	0.485958	0.781491	0.402388	0.432531	0.559802	0.379548
AT1G13635	0.233681	0.363652	0.306406	0	0.0207069	0.0391262
AT1G13640	13.6976	14.5301	13.7242	22.252	15.0962	12.5115
AT1G13650	11.0214	9.25286	10.2211	0.288905	0.48558	0.738488
AT1G13660	0	0	0	0	0	0
AT1G13670	5.07916	3.37659	3.88784	1.81371	3.14457	1.50978
AT1G13680	0	0.0163121	0	0	0	0
AT1G13690	4.43144	4.12082	4.39315	2.84919	2.58967	2.46422
AT1G13700	5.15169	6.01795	6.40233	6.19707	3.87198	4.07651
AT1G13710	3.53913	3.8907	3.0765	2.5365	2.59538	1.81858
AT1G13720	0	0	0	0	0	0
AT1G13730	4.59146	5.23924	4.99081	3.55278	3.27314	3.172
AT1G13740	1.0465	1.05283	0.782585	1.01793	1.5069	1.41227
AT1G13750	0.408642	0.733138	0.638983	0.345042	0.448671	0.486428
AT1G13755	0	0	0	0	0.061301	0
AT1G13760	0	0	0	0	0	0.0359072
AT1G13770	2.25539	2.02946	2.21103	1.49738	1.11348	1.08002
AT1G13780	2.06207	2.06617	1.74034	1.05732	1.08275	1.07513
AT1G13790	0.151826	0.524647	0.280505	0.0131273	0.0559669	0.0528754
AT1G13800	0.171062	0.35916	0.150497	0.0147905	0.0157644	0.0595745
AT1G13810	2.65359	2.21299	2.03391	1.1298	1.42034	1.35646
AT1G13820	7.79759	8.44801	8.31056	3.80626	4.38034	4.61857
AT1G13830	0.529136	0.731797	0.581905	0.521422	0.591613	0.829931
AT1G13840	0	0	0	0	0	0
AT1G13850	0.497158	0.27183	0	0	0	0
AT1G13860	1.79431	1.91455	2.06899	0.574984	0.590561	0.57373
AT1G13870	3.42382	3.65768	3.63493	3.15958	2.97323	3.00964
AT1G13880	5.52918	5.05418	5.74799	5.72442	6.14603	5.59554
AT1G13890	0	0	0	0.0620639	0.0992262	0.0312484
AT1G13900	6.086	5.44152	5.36582	3.89668	4.41929	4.94535
AT1G13910	0.797186	1.07846	0.831497	0.38194	0.302951	0.554545
AT1G13920	0.671654	1.36765	1.10796	0.200252	0.333498	0.378091
AT1G13930	20.3392	18.3209	17.484	11.4237	21.9899	27.4457
AT1G13940	4.25072	4.74148	4.26535	2.94159	3.41938	3.44033
AT1G13950	1.20788	1.84306	2.54855	1.18402	1.10019	1.08528
AT1G13960	3.45878	4.0187	3.66787	7.9904	9.38459	8.56371
AT1G13970	0.318461	0.486234	0.422907	0.337693	0.221496	0.366206
AT1G13980	7.25323	8.55339	8.68238	7.51294	6.21505	5.80795
AT1G13990	1.51711	1.96066	1.84175	12.5744	14.7188	15.7177
AT1G14000	7.44207	7.33115	7.45449	8.02987	10.2518	8.67982
AT1G14010	3.11788	4.09378	4.60339	2.60019	3.24367	2.43046
AT1G14020	2.75337	3.03332	2.53957	2.00848	2.59722	1.85146
AT1G14030	7.12888	7.22157	7.21733	1.26788	1.33247	1.16958
AT1G14040	0.952947	0.983374	1.12178	1.00575	2.04089	1.71878
AT1G14048	0	0	0	0.128184	0	0
AT1G14060	1.82083	2.6247	3.61801	1.09578	1.45396	1.71143
AT1G14070	2.12819	1.73307	2.21594	2.09213	1.53876	1.86032
AT1G14071	1.71912	2.92432	0.630187	2.06444	2.8605	0
AT1G14080	0.230795	0.515282	0.549925	0.384553	0.509575	0.774469
AT1G14090	0.416808	0.766265	0.551379	0.346021	0.264427	0.262969
AT1G14100	0.0669192	0	0	0	0	0.0242765
AT1G14110	0	0	0	0	0	0
AT1G14120	3.42839	3.38301	3.69413	0.798461	0.691469	0.565333
AT1G14130	1.20783	1.42564	1.21233	2.73514	2.34103	2.78551
AT1G14140	2.48754	2.88296	2.78237	0.919142	1.59196	1.43461
AT1G14150	43.115	36.1335	38.8908	6.54467	6.85937	5.60176
AT1G14160	0.220527	0.344507	0.259843	0.391563	0.381056	0.771444
AT1G14170	1.53417	1.4803	1.46578	0.675248	0.7517	0.838613
AT1G14180	1.96895	2.10463	2.2726	0.364254	0.265638	0.173745
AT1G14182	0.191517	0.314147	0	0	0	0
AT1G14185	0.487749	0.620453	0.503551	0.0860656	0.0687997	0.173332
AT1G14190	1.07239	1.0014	1.09983	0.468817	0.360886	0.472087
AT1G14200	4.97523	5.19771	5.61795	9.57805	12.7162	10.8776
AT1G14205	1.33696	0.979406	1.35609	0.519064	0.343908	0.381418
AT1G14210	7.00167	7.1885	7.63268	4.84109	4.3674	3.1778
AT1G14220	0.529266	0.537431	1.12252	0.449446	0.130648	0.246862
AT1G14225	0	0	0	0	0	0
AT1G14230	2.13598	2.37787	2.22203	2.46799	2.59356	2.52708
AT1G14240	0.327909	0.397	0.386368	0.0759427	0.0876887	0.0700996
AT1G14250	1.15319	1.58122	1.47189	0.0904086	0.0550639	0.0390167
AT1G14260	0.459847	0.154726	0.389004	0.133806	0.224113	0.365721
AT1G14270	8.76738	9.02742	8.3556	2.70143	2.77365	2.06308
AT1G14280	28.524	25.5895	27.4509	17.3329	9.01753	7.24863
AT1G14290	9.7747	8.94725	10.0301	3.67857	2.73036	3.22958
AT1G14300	2.89919	2.56259	2.60187	1.53423	1.82561	1.50406
AT1G14310	2.10497	2.29052	2.32629	1.06466	0.91976	0.699677
AT1G14315	0.0311256	0.0340371	0	0.10092	0.0358553	0
AT1G14320	125.37	133.067	128.473	39.8068	48.5057	46.0445
AT1G14330	2.72109	3.36616	2.68386	5.63368	7.29767	5.07143
AT1G14340	3.25644	2.65236	3.72939	3.24038	2.92341	2.4564
AT1G14345	45.8546	42.3964	44.2854	22.5482	16.8731	14.9714
AT1G14350	2.04258	2.73343	2.79855	0.951338	0.799487	0.540394
AT1G14360	2.50172	2.87058	3.34213	3.8558	4.02852	3.90186
AT1G14370	0.573487	0.572933	0.521673	2.85421	3.54783	2.5582
AT1G14380	4.1837	4.71887	4.65101	1.28488	1.29373	1.61317
AT1G14390	0.309884	0.551649	0.530996	0.311552	0.157732	0.0941174
AT1G14400	25.2211	26.9897	27.5819	36.481	33.7818	30.4228
AT1G14410	4.96934	6.50318	6.4728	1.76092	1.27862	1.47397
AT1G14420	0.0930577	0.122115	0.0409352	0	0	0
AT1G14430	2.95873	2.955	2.64937	0.485107	0.379874	0.159507
AT1G14440	4.63253	5.03722	4.39414	0.952323	0.904485	0.60766
AT1G14450	20.0156	19.7268	19.7357	8.39904	8.38299	9.53298
AT1G14455	0.0623582	0	0	0	0	0
AT1G14460	1.97525	2.36889	2.23907	0.431656	0.635111	0.467739
AT1G14470	0.346601	0.391248	0.282801	0.33835	0.270472	0.170355
AT1G14480	0.0697933	0.479736	0.493416	1.99355	1.04518	1.08511
AT1G14490	0.715123	0.317693	0.147458	0.0966118	0.205947	0.0486428
AT1G14500	0	0.028227	0	0.0557957	0.104072	0.0561848
AT1G14510	9.85449	10.8309	10.2801	9.50918	7.66933	7.31558
AT1G14518	0	0.0580222	0	0	0	0.0577455
AT1G14520	0.451566	0.731562	0.744899	1.99737	1.88807	1.48345
AT1G14530	0.923441	0.677823	0.674704	0.861323	0.954471	0.805378
AT1G14540	0.0996438	0.145286	0.146108	5.56417	8.87672	5.56682
AT1G14549	0	0	0	0	0	0
AT1G14550	0.0279819	0	0.0307724	0.483878	1.54722	0.31976
AT1G14560	1.75004	1.47327	1.96275	1.74881	1.95197	1.49648
AT1G14570	5.85348	6.51466	6.67622	5.83617	4.60414	4.59147
AT1G14580	2.12879	2.19024	2.17117	2.07193	2.27429	2.70295
AT1G14590	1.60815	1.46547	1.74669	1.52349	2.11552	1.38286
AT1G14600	0.776598	1.19398	0.803311	0.34072	0.469446	0.518829
AT1G14610	11.4417	12.7169	12.1354	3.66988	3.75535	4.16329
AT1G14620	4.40919	5.02519	5.5493	1.80026	1.43346	1.13034
AT1G14630	0.687792	0.827339	0.756384	0.148671	0.0264102	0.0748539
AT1G14640	0.646953	0.612564	0.624707	0.358136	1.15424	1.19352
AT1G14642	1.06262	0.893856	0.0898916	1.06012	0.659124	1.24543
AT1G14650	4.36691	5.94152	5.05925	3.92911	3.95941	4.35935
AT1G14660	0.416787	0.70557	0.489202	0.342174	0.337007	0.414344
AT1G14670	19.378	22.7008	21.1668	16.4858	15.3785	14.414
AT1G14680	0.207861	0.704641	0.411462	0.269583	0.359169	0.11311
AT1G14685	10.7571	10.6161	11.4656	6.92195	7.34596	7.24062
AT1G14686	0	0	0.117388	0.0769106	0.122963	0.0387234
AT1G14687	1.20975	1.4699	1.35503	1.74331	2.06456	1.80423
AT1G14688	0.012446	0	0	0	0	0.0812714
AT1G14690	5.95351	6.39677	6.64436	3.27899	3.20766	3.81071
AT1G14700	10.6204	10.4023	10.713	0.822164	1.04646	0.498346
AT1G14710	7.36147	8.46333	7.87877	2.56326	2.61848	2.42615
AT1G14720	12.5308	12.696	12.2416	8.23517	7.33188	6.17032
AT1G14730	2.04755	2.06137	2.39471	1.89682	2.30876	1.98079
AT1G14740	11.1031	11.8646	12.4889	21.7035	22.6706	20.1701
AT1G14750	0.233092	0.324992	0.461409	0.100769	0.0537024	0.0443939
AT1G14755	0	0	0	0	0.0695629	0
AT1G14760	0.968361	0.483429	0.995481	0.136512	0.727505	0.0916425
AT1G14770	0.915074	1.05428	1.01532	0.953677	0.404708	0.666894
AT1G14780	0.137689	0.63364	0.807575	3.6521	8.94171	7.64234
AT1G14790	1.24778	1.57404	1.05857	0.857311	0.841895	1.00394
AT1G14800	0	0.0132866	0	0.0131317	0.0419892	0.0132233
AT1G14810	17.7868	19.1187	19.1127	5.71447	5.86995	6.1194
AT1G14820	3.01657	3.729	3.25559	2.48063	2.6224	1.60072
AT1G14830	6.06298	6.35929	7.5316	5.92519	6.93509	6.2035
AT1G14840	4.1742	4.36862	3.8132	0.653186	0.595899	0.624297
AT1G14850	2.53782	3.6519	3.73338	2.83247	2.17826	2.43703
AT1G14860	3.88664	3.75762	3.32599	6.66258	6.92341	9.00609
AT1G14870	7.61227	6.7527	7.41617	49.4999	73.8814	67.2565
AT1G14880	0.184226	0.268611	0.202598	0	0	0
AT1G14890	11.7835	11.6035	13.2969	14.169	11.094	12.7615
AT1G14900	26.6167	22.6965	23.8236	14.5619	11.4124	9.90143
AT1G14910	4.57078	4.41967	4.76073	3.87018	2.77454	3.46029
AT1G14920	15.0693	13.9064	15.8879	6.77077	4.01578	3.71974
AT1G14930	0	0	0	0.81121	0.508605	0
AT1G14940	0	0.0386062	0	0.496028	0.122006	0.0768442
AT1G14950	0	0	0	1.72184	1.43237	0.465179
AT1G14960	0.307564	0.538132	0.856865	0.0886427	0.0944798	0.178522
AT1G14970	1.05736	1.20305	1.00149	0.171747	0.147853	0.106428
AT1G14980	33.6955	34.6642	34.5391	6.99934	10.0218	9.1679
AT1G14990	1.55875	1.89753	2.0053	0.572155	0.914746	0.896225
AT1G15000	4.09555	4.28978	4.49042	0.62663	0.85263	0.845809
AT1G15002	6.21948	10.6019	12.5932	3.4005	4.04587	2.94642
AT1G15010	0.880229	0.629368	1.04247	24.9909	28.0405	21.8123
AT1G15015	0.215258	0.117696	0.165708	0.255912	0.297561	0.23427
AT1G15020	2.11232	2.37336	1.88902	1.9631	1.91188	1.74943
AT1G15030	9.5374	9.20945	9.35657	6.77597	6.45932	6.38453
AT1G15040	3.33225	3.02341	3.23969	10.439	14.2696	15.5968
AT1G15045	0	0	0.369554	1.81594	1.35487	0.182861
AT1G15050	0.0367333	0.200846	0.12119	0.893268	0.550096	0.279844
AT1G15060	3.35663	3.08142	3.40697	2.9989	2.69364	2.48621
AT1G15080	1.10756	1.12395	0.974411	0.660763	0.745101	0.327864
AT1G15090	0	0.536314	0	0	0	0
AT1G15100	12.1519	12.3449	12.0043	26.242	48.4169	41.7571
AT1G15110	1.35034	1.23159	1.62403	2.20466	2.09831	3.11431
AT1G15120	10.6694	12.5274	12.0949	5.35339	4.24563	4.22827
AT1G15125	5.14238	5.80826	7.09613	1.52269	0.519345	1.11931
AT1G15130	7.39017	9.31849	9.08571	10.232	9.52254	10.5001
AT1G15140	8.39603	8.36689	8.5911	5.49764	5.34291	4.53194
AT1G15150	0.0646925	0.0707437	0.0355721	0	0	0
AT1G15160	0.71849	0.689879	0.799779	0.0757593	0.474395	0.486334
AT1G15165	1.36381	1.54109	1.54148	0.589594	0.698243	0.577214
AT1G15170	1.89007	1.72664	1.28306	3.54751	2.99264	2.73421
AT1G15175	2.32644	2.33068	2.37688	0.681317	0.15561	0.147015
AT1G15180	8.43902	10.093	8.54885	6.45561	4.73443	4.8989
AT1G15190	0	0	0.138824	0.136433	0.109063	0.034346
AT1G15200	2.07565	3.56979	2.78069	1.12167	0.963669	1.23902
AT1G15210	2.51047	3.03008	2.95559	1.73755	1.73197	2.38832
AT1G15215	1.54339	1.23835	1.23532	0.335589	0.263005	0.228599
AT1G15220	2.19918	1.70839	2.07489	1.51962	1.86887	2.19724
AT1G15230	1.92033	3.0825	3.2937	1.84697	2.23243	1.76398
AT1G15240	2.37257	3.12571	2.8337	2.38162	2.2181	2.69705
AT1G15250	14.1187	14.8521	15.133	3.02284	4.53643	4.11538
AT1G15260	21.3787	20.1361	22.0888	6.11978	6.42004	5.14346
AT1G15270	34.1968	30.9248	32.0759	11.1784	14.0872	13.3896
AT1G15280	2.31376	2.82522	2.40065	1.99259	1.90718	2.21114
AT1G15290	15.5497	20.2783	18.9123	5.95543	6.59112	5.65935
AT1G15300	0.491973	0.724219	0.561846	1.44518	1.79465	1.69551
AT1G15310	0.226828	0.215408	0.275707	0.296764	0.330058	0.311826
AT1G15320	0	0	0.0438833	0	0	0
AT1G15330	1.09715	0.694605	1.27007	1.76307	1.13083	1.38258
AT1G15340	4.49825	5.84563	6.39422	3.15666	3.22953	4.27747
AT1G15350	5.93286	6.3529	6.16685	11.7213	10.0901	10.1796
AT1G15360	0.0638952	0	0	0	0	0
AT1G15370	10.1102	8.90435	9.22848	6.08478	5.29759	4.79857
AT1G15380	7.93329	5.59521	7.62136	57.6978	47.7831	47.8342
AT1G15385	0.284647	0.0778181	0.313034	1.38439	1.43456	1.1617
AT1G15390	9.3603	12.6123	9.64508	4.24456	3.37963	4.18969
AT1G15400	14.8382	14.1188	13.7396	19.5775	20.0712	18.4906
AT1G15405	3575.74	6774.21	6506.25	1710.96	1384.01	1365.65
AT1G15410	3.42855	3.2463	3.39496	1.86783	1.12385	1.20587
AT1G15415	0.162262	0.118293	0.118962	0.438425	0.591907	0.41205
AT1G15420	4.17425	4.21872	3.95078	2.37155	3.45651	2.51027
AT1G15430	2.97444	2.94846	2.98868	5.44655	7.18563	5.93866
AT1G15440	1.4185	1.76375	1.96439	1.10723	1.06515	1.4866
AT1G15450	0	0	0	0	0	0
AT1G15460	0.0797832	0.174492	0.136484	0.00958095	0.0102118	0.038591
AT1G15470	1.65526	1.92795	1.87113	0.590779	0.807056	1.03898
AT1G15480	1.54496	1.48213	1.28972	0.364313	0.291227	0.13757
AT1G15490	1.22229	1.63902	1.65438	0.980311	1.03212	1.1918
AT1G15500	43.5159	46.0663	44.7831	36.6828	29.4188	31.3615
AT1G15510	1.02557	0.953653	0.98974	0.422254	0.393802	0.470756
AT1G15520	0.173917	0.269939	0.188176	0.524488	0.827227	0.204542
AT1G15530	1.62037	1.4699	2.09583	2.15923	1.77114	2.76546
AT1G15540	0.0162165	0	0.214005	0	0	0
AT1G15550	1.10661	1.66832	1.46509	0	0.123763	0.0233854
AT1G15560	0	0	0.0721299	0	0	0
AT1G15570	2.41882	2.95889	2.86856	0.210467	0.0708398	0.167317
AT1G15580	0.0435684	0.952874	0.503091	0	0	0.142249
AT1G15590	0	0	0	0	0	0
AT1G15600	0	0	0	0	0	0
AT1G15610	0	0	0	0	0	0
AT1G15620	0	0	0.0372312	0	0	0
AT1G15630	0.0293866	0.0321354	0.0323173	0.0317606	0	0
AT1G15640	0.0578828	0	0.0477415	0.0625588	0.0666783	0
AT1G15650	0	0	0	0	0	0
AT1G15660	2.05672	2.29282	2.32046	0.576123	0.808513	0.97657
AT1G15670	13.5596	11.2692	11.2682	21.8423	26.7578	30.7976
AT1G15680	0	0	0	0	0	0
AT1G15690	110.293	114.138	112.14	75.5049	56.1953	53.1439
AT1G15700	2.03238	2.44473	2.01156	1.74156	1.83952	2.41727
AT1G15710	4.99739	3.88212	4.63987	2.89239	2.01329	2.58564
AT1G15720	0.8316	0.692219	0.573289	0.254878	0.328854	0.337704
AT1G15730	8.2349	7.54778	8.23076	3.92699	2.82001	2.71768
AT1G15740	7.37248	9.14527	8.21217	5.14258	5.2207	5.3015
AT1G15750	18.9051	20.9831	20.1004	29.3694	24.5383	24.0501
AT1G15757	0	0	0	0	0	0
AT1G15760	0.74492	0.847182	1.21243	0.0644079	0.480544	0.389142
AT1G15770	0.0391928	0.0428588	0.0287342	0	0.0150494	0.0284362
AT1G15772	0	0.0380875	0.0766063	0.0376434	0.120366	0.0758117
AT1G15780	4.84677	5.13131	5.0034	3.33691	3.75796	3.91175
AT1G15790	0.148334	0.454186	0.489382	0.277884	0.250616	0.473545
AT1G15800	1.24089	0.853816	0.789651	3.42818	3.79847	3.18654
AT1G15810	5.66278	5.30518	5.59547	2.88656	2.56062	2.76872
AT1G15820	799.123	737.01	798.48	84.1725	136.831	120.132
AT1G15825	0.571535	0.833327	1.67609	0.308854	0.219461	0.0518345
AT1G15830	0.124974	0.68332	0.6597	0.189098	0.0575858	0.0408036
AT1G15840	0.461835	0.420861	0.253946	0.915097	0.376842	0.418854
AT1G15850	0	0	0	0	0	0
AT1G15860	6.06497	6.33967	6.77681	5.8451	6.17395	6.06235
AT1G15870	0.566228	0.515993	0.429957	0.131137	0.139772	0.146723
AT1G15880	7.43401	8.95665	8.16429	10.2476	7.73865	9.34206
AT1G15885	2.14148	2.46504	2.42942	1.99776	2.83043	2.0117
AT1G15890	0.368293	0.430047	0.199079	0.458765	0.762225	0.516313
AT1G15900	0.212237	1.16044	0.466805	0.91753	1.52804	0.692946
AT1G15910	1.67578	2.08908	2.26413	0.703762	0.546032	0.354335
AT1G15920	5.99723	5.98351	6.39134	5.60189	5.401	5.86525
AT1G15930	58.5961	67.8	66.6763	19.7822	19.5187	20.3237
AT1G15940	2.90263	3.5672	2.98808	1.02343	1.37131	1.31239
AT1G15950	7.1113	6.76895	7.33134	10.5358	10.522	11.0818
AT1G15960	0.679555	1.11468	0.963349	0.516412	0.318019	0.323564
AT1G15970	2.78243	3.11272	2.80166	1.66896	1.90182	1.48698
AT1G15980	41.9226	37.4205	40.4528	9.59726	12.5968	10.9738
AT1G15990	0.139643	0.0401855	0.0969912	0.127094	0.152396	0.0719889
AT1G16000	5.13449	6.16664	6.68415	0.758876	1.87046	0.883569
AT1G16010	4.48446	4.66759	5.53435	5.88116	8.00225	6.56059
AT1G16020	1.22717	1.67745	1.09964	0.601752	0.366501	0.494651
AT1G16022	0	0	0	0	0	0
AT1G16025	0	0	0	0	0	0
AT1G16030	0.755445	0.775008	0.633793	0.757553	0.547263	0.567889
AT1G16040	2.04955	2.16726	1.70109	1.14936	1.10254	1.2205
AT1G16060	0.556358	0.589962	0.828149	0.327983	0.246001	0.477058
AT1G16070	0.986209	0.784332	1.03526	0.0581389	0.0619673	0
AT1G16080	32.3366	30.7918	33.4504	9.15847	8.35657	9.99567
AT1G16090	0.928197	1.53522	1.30147	2.97193	2.7132	1.41425
AT1G16100	0	0	0	0.53732	0	0.270534
AT1G16110	0.259335	0.480532	0.36442	1.16786	1.60159	1.55232
AT1G16120	0.185719	0.126931	0.10212	0.443261	0.401136	0.522147
AT1G16130	0.386658	0.247863	0.168621	3.71061	4.67683	4.14278
AT1G16140	0.0633653	0.155908	0.0871058	0.359543	0.291976	0.336189
AT1G16150	0.132616	0.257814	0.226864	1.13071	1.3749	1.38716
AT1G16160	0.0947997	0.0345557	0.0347513	0.307374	0.427719	0.257932
AT1G16170	8.98989	8.70206	8.73301	5.70373	3.93142	5.1456
AT1G16180	20.0005	18.8338	21.2133	20.729	19.7724	19.6373
AT1G16190	2.55105	2.83	2.36605	1.83366	1.51537	1.69258
AT1G16210	6.50718	6.00182	7.12812	5.80796	7.01189	7.20664
AT1G16220	1.05002	1.17955	0.860803	0.175385	0.0879691	0.0623323
AT1G16225	0.0343354	0.037547	0	0	0	0
AT1G16230	0.0211495	0.0462555	0	0	0	0
AT1G16240	12.8458	12.4793	14.1268	24.8065	20.8467	20.5131
AT1G16250	2.87387	2.81353	2.73488	5.40652	3.59952	4.82804
AT1G16260	5.18976	5.40122	5.63647	7.27237	7.80898	7.40099
AT1G16270	3.67941	4.24522	3.63831	2.95557	3.20164	3.21921
AT1G16280	1.15789	1.65199	1.29326	1.52518	1.25047	1.23062
AT1G16290	0	0.0142452	0.0429776	0	0	0
AT1G16300	1.13928	1.12605	1.56612	0.787329	0.839175	1.09683
AT1G16310	0.857998	0.596273	0.811288	0.597986	0.3233	0.575975
AT1G16320	23.8759	23.4305	23.5477	36.2727	33.4393	31.2551
AT1G16330	0.366188	0.515418	0.462515	0.0431037	0.075178	0.00789169
AT1G16340	1.66119	1.99684	1.9942	0.356336	0.299458	0.317419
AT1G16350	7.41906	9.34782	7.64476	2.36452	1.39222	1.54574
AT1G16360	0.289722	0.105607	0.106205	0	0.0222498	0.0630621
AT1G16370	0.796614	0.690114	0.830549	1.06223	1.76382	1.8015
AT1G16380	0	0	0	0.00672803	0	0.0135499
AT1G16390	8.82489	7.98841	8.2899	5.26715	2.3343	1.63196
AT1G16400	1.59123	2.46866	2.3792	0.169436	0.207682	0.170617
AT1G16410	5.4231	9.06595	8.25658	0.187139	0.0638279	0.0150755
AT1G16420	0.253498	0.115504	0.0929263	0.627864	1.6426	0.873644
AT1G16430	0.650987	1.13456	1.05149	0.351788	0.328084	0.354241
AT1G16440	0.136732	0.320403	0.451103	0.137222	0.0450025	0.0637749
AT1G16445	1.27405	1.62759	1.25707	0.360329	0.603517	0.388759
AT1G16450	0	0.27183	0	0.53732	0	0.270534
AT1G16460	5.65819	6.27115	5.67857	5.13532	4.06271	3.91519
AT1G16470	6.26674	6.09611	6.60543	4.31633	5.62453	4.69193
AT1G16480	0.17177	0.248213	0.290096	0.0994533	0.254405	0.240352
AT1G16489	0	0.0311761	0	0	0	0
AT1G16490	0.311233	0.0591905	0.312509	0.117	0.0935286	0.0589082
AT1G16500	0.937503	1.65074	1.71251	1.20215	1.37283	1.45264
AT1G16510	1.74803	1.95705	2.15121	2.69893	4.48278	3.12541
AT1G16515	1.64343	2.0218	2.18386	1.03612	4.96955	5.73838
AT1G16520	3.35344	4.00498	3.7956	0.749303	0.355918	0.70532
AT1G16530	0.563325	0.340775	0.685408	0.129539	0.138069	0.0260885
AT1G16540	0.595353	0.795717	0.783688	1.33564	1.78382	1.52167
AT1G16550	0.354573	0.706546	0.953171	0.0936753	0.181534	0.334437
AT1G16560	6.7668	7.15223	7.43305	3.83809	3.33559	3.30423
AT1G16570	1.42818	1.58145	1.39903	0.603153	1.06454	0.633482
AT1G16590	1.05864	1.03893	1.10452	0.352051	0.125078	0.206795
AT1G16600	0	0.299526	0.301222	0.370041	0	0.0745244
AT1G16610	2.06299	3.28941	2.8264	1.60061	1.44049	1.63059
AT1G16620	0	0	0	0	0	0
AT1G16630	0.897415	1.56584	0.892574	0.0570537	0	0.0143629
AT1G16635	3.3317	5.10984	3.50266	0.543525	1.88278	0.912192
AT1G16640	0.489117	0.392237	0.609615	0.140968	0.150251	0
AT1G16650	1.01432	1.51752	1.25644	0.933627	0.898805	0.758176
AT1G16660	0	0.00894864	0	0	0.00942667	0.0178119
AT1G16670	1.79534	1.35482	1.67251	2.60587	3.83718	2.42219
AT1G16680	2.54612	2.89359	2.83884	1.84937	1.51054	1.3375
AT1G16690	1.06892	1.43609	1.39943	0.330079	0.480813	0.476412
AT1G16700	7.54844	8.04495	7.68734	4.49334	4.866	4.37959
AT1G16705	0.0217973	0.0476723	0.0239711	0.0471164	0.0753285	0.0237225
AT1G16710	1.53452	2.34219	1.99892	1.12123	1.1851	1.55244
AT1G16720	47.4446	45.7497	47.3152	22.77	23.2893	20.2556
AT1G16730	3.74446	3.84273	3.71666	2.67722	4.53465	2.73769
AT1G16740	2.87	4.40811	3.65835	1.53683	2.59981	1.76051
AT1G16750	2.21758	2.20326	2.03588	1.5554	1.25844	1.19604
AT1G16760	0	0	0	0	0	0
AT1G16770	0.33873	0.119062	0.199559	0.287646	0.334458	0.0526639
AT1G16780	1.11107	1.5137	1.25029	0.386978	0.233869	0.257106
AT1G16790	6.07637	6.40311	5.77112	2.26869	2.6408	2.01397
AT1G16800	0.398655	0.625397	0.575672	0.18523	0.208157	0.212878
AT1G16810	9.01763	7.14552	8.23869	6.85227	9.04546	8.07775
AT1G16820	1.00194	2.67828	2.91381	1.08288	0.743811	0.751187
AT1G16825	1.23399	1.22893	1.13895	0.54776	0.380759	0.539589
AT1G16830	0.15711	0.171806	0.16198	0.063676	0.147049	0.0854933
AT1G16840	10.0199	9.05904	9.38507	10.6162	12.1635	12.8225
AT1G16850	0.0429497	0	0.0944659	0.0928388	0.371071	0.0934862
AT1G16858	0	0	0	0	0	0
AT1G16860	0	0	0	0	0	0
AT1G16870	5.73911	5.64598	5.14736	2.22583	2.35581	2.24919
AT1G16880	59.3276	57.2887	57.4293	22.6656	20.0189	17.0305
AT1G16890	13.9635	11.7617	11.5948	10.231	9.6548	9.60922
AT1G16900	1.53656	1.76749	1.8769	1.80435	1.0902	1.01841
AT1G16905	0	0.143172	0	0.0283004	0	0
AT1G16910	0.0784703	0.0858102	0.043148	0	0	0
AT1G16916	6.6941	4.66486	6.35125	3.05	1.89002	2.21417
AT1G16920	9.20544	9.81845	9.5934	3.97351	4.19162	4.11437
AT1G16930	1.60597	1.49981	2.07552	2.05244	1.82299	2.10502
AT1G16940	0	0	0.0528984	0	0	0
AT1G16950	0	0	0.144871	0	0	0
AT1G16960	3.01175	3.2106	2.10391	0.982657	0.785523	0.90705
AT1G16970	1.46021	1.47851	1.48688	0.810518	0.959416	0.824018
AT1G16980	0	0	0.0143293	0	0	0
AT1G17000	0	0	0	0	0	0
AT1G17010	0	0	0	0.0988297	0.0936334	0.0221153
AT1G17020	0.431576	0.48292	0.706405	1.86576	1.94237	2.272
AT1G17030	0.104289	0.370642	0.0573446	0.0939282	0.060068	0.0567499
AT1G17040	1.40947	1.91638	1.57361	1.28006	1.494	1.00903
AT1G17050	12.7841	11.7186	12.0846	7.55381	10.1841	9.56045
AT1G17060	1.35557	1.4174	1.59766	1.74525	1.56777	1.89261
AT1G17070	0.568931	0.99833	0.916678	0.300296	0.31245	0.31679
AT1G17080	8.61201	7.54888	8.32243	7.79797	9.18636	8.67891
AT1G17090	0.324667	0.623711	0.443894	0.521601	0.636813	0.89768
AT1G17100	26.5016	25.9013	29.3065	18.0209	19.78	15.2824
AT1G17110	3.94229	4.84523	4.9748	3.23834	3.30496	2.89402
AT1G17120	5.60785	6.4197	5.87818	6.67774	5.92774	6.32992
AT1G17130	2.2416	2.18669	2.15994	1.6305	1.86083	1.61864
AT1G17140	1.6972	2.49801	2.9157	0.218134	0.391019	0.409357
AT1G17145	2.5903	2.98738	2.73966	3.45738	3.44861	2.95002
AT1G17147	1.62972	1.30234	1.65438	2.60819	7.65384	7.0264
AT1G17150	0	0.033276	0	0	0	0
AT1G17160	1.93897	2.13186	2.83926	2.16395	1.85729	2.11023
AT1G17170	1.64137	1.83479	0.902529	11.7673	25.1054	24.1354
AT1G17180	1.04023	1.85376	1.6524	0.499674	0.976391	1.29983
AT1G17190	4.30898	3.30174	3.4706	2.59091	3.47812	2.19616
AT1G17200	15.6487	14.9129	16.0061	8.20559	8.83504	7.90199
AT1G17210	10.9419	11.5665	11.1187	14.0553	11.972	12.0491
AT1G17220	24.4139	27.3973	26.6264	12.1575	11.9571	11.0731
AT1G17230	1.54282	1.84051	1.65413	1.53155	1.34826	1.96332
AT1G17232	0	0	0	0	0	0
AT1G17235	0.252031	0.165363	0.388032	0.217913	0.464526	0
AT1G17240	0.212836	0.189644	0.156041	0.357825	0.771855	0.660586
AT1G17255	0.110099	0.191541	0.148596	0.108175	0.0115299	0.114376
AT1G17250	0	0	0	0	0	0
AT1G17260	0.134944	0.172161	0.206114	0.182307	0.0777248	0.101988
AT1G17270	1.32108	1.36349	1.46099	1.18716	0.889153	0.936965
AT1G17275	0	0	0	0	0	0
AT1G17277	0	0	0.0701439	0.0689357	0	0
AT1G17280	4.0419	3.90831	4.09162	4.55729	4.98726	4.9081
AT1G17285	1.07408	0.927271	1.30553	0.244389	0.455843	0.861325
AT1G17290	11.9002	11.5768	12.1874	18.8373	22.3948	19.8694
AT1G17300	0.917636	0.827862	0.60549	0.347119	0.132134	0.474374
AT1G17310	0.110986	0	0	0	0.127851	0
AT1G17330	1.16068	1.5685	1.14152	1.41763	1.61968	1.37616
AT1G17340	3.29392	3.51685	3.56531	3.98899	4.12347	4.23077
AT1G17345	0.598734	0.554009	0.455846	1.41865	1.85692	0.751864
AT1G17350	2.15317	1.58453	1.89135	0.431761	0.530391	0.633735
AT1G17360	7.30473	8.9865	8.30438	2.48171	2.8626	2.52418
AT1G17370	11.2065	12.1128	13.1632	10.872	11.4982	10.8348
AT1G17380	0.23143	0.724723	0.509021	1.31885	2.90833	1.39674
AT1G17390	0	0	0	0	0	0
AT1G17400	0.0906859	0.138836	0.0598379	0.0392048	0	0
AT1G17410	2.02315	2.33454	3.23499	2.8439	3.18845	2.86373
AT1G17420	0.958586	0.784968	0.956119	1.86485	5.68045	3.39663
AT1G17430	1.55806	1.7038	1.97617	1.30224	1.3162	1.15306
AT1G17440	2.69735	3.55003	3.0031	2.27545	2.42529	3.13302
AT1G17450	1.68748	1.96197	1.98245	2.07512	2.3371	2.16621
AT1G17455	1.79222	1.88331	1.46282	1.04417	0.903244	0.518105
AT1G17460	0.381243	0.47283	0.409038	0.623088	0.57307	0.662853
AT1G17470	9.72232	11.0861	12.0398	5.93305	5.70752	5.39225
AT1G17480	0.703343	1.07678	0.718237	0.238908	0.25464	0.218704
AT1G17490	5.91062	4.57929	4.58123	3.13512	2.51246	2.96709
AT1G17495	0	0	0	0	0	0
AT1G17500	2.22098	2.58757	2.38361	2.56566	2.40434	2.81653
AT1G17510	1.95871	3.15134	3.63961	0.70565	0.959597	1.42114
AT1G17520	1.64306	1.37823	2.10444	2.13238	1.76351	1.46501
AT1G17530	0.745736	2.15199	2.18695	2.01495	2.31467	2.34463
AT1G17540	0.0208698	0.0456437	0.0918042	0.0845839	0.0601025	0.0340695
AT1G17545	0	0	0	0	0	0
AT1G17550	2.2125	3.07007	2.69896	2.05633	2.51301	2.32698
AT1G17560	2.09664	1.92139	2.89028	0.159579	0.238121	0.385659
AT1G17570	0	0	0	0	0	0
AT1G17580	2.40145	3.42532	2.964	2.01401	1.85511	1.94138
AT1G17590	0.672083	1.21099	1.20105	0.487003	0.378307	0.31585
AT1G17600	0.836995	1.10154	0.968631	0.257709	0.123325	0.0847368
AT1G17610	1.02949	0.651055	0.436493	0.227893	0.0857292	0.107992
AT1G17615	0	0	0	0	0	0
AT1G17620	12.5641	12.2086	12.7785	15.42	17.1931	13.839
AT1G17630	0.330533	0.21687	0.272622	0.142894	0.0380759	0.14389
AT1G17640	0.68115	0.965994	1.26407	1.50686	0.760133	0.637063
AT1G17650	6.99804	7.91866	7.48347	1.00536	0.560508	0.724232
AT1G17665	0.0813004	0.16892	0.178817	0.465702	0.149847	0.194658
AT1G17660	0	0	0.554331	0	0	0
AT1G17670	0	0	0	0	0	0
AT1G17680	1.28974	1.34383	1.32912	1.12141	1.29542	0.96521
AT1G17690	1.91338	2.32326	2.16136	1.32363	1.69894	1.30458
AT1G17700	1.55154	0.836038	1.78045	0.340236	0.207223	0.0489441
AT1G17710	0.494448	0.324419	0.13594	0.0267196	0.170875	0.0538119
AT1G17720	5.30785	6.22221	5.82176	5.05082	4.83417	5.07078
AT1G17730	9.21362	8.11858	8.7663	5.73821	7.05306	7.48432
AT1G17744	0	0	0	0	0	0
AT1G17745	0.35432	0.687284	0.519541	0.428532	0.349852	0.321345
AT1G17750	0.377065	0.647136	0.478021	0.418846	0.699805	0.558556
AT1G17760	1.49941	1.35928	1.36084	1.11751	1.3131	0.982747
AT1G17770	0	0	0	0	0	0
AT1G17780	2.66006	3.14918	4.07004	4.44993	3.42399	4.7327
AT1G17790	3.54246	3.16684	3.36982	1.91432	1.88735	2.20718
AT1G17800	0	0	0	0	0	0
AT1G17810	0	0.0247581	0	0.342571	0.430331	0.23408
AT1G17820	2.02948	2.05261	1.94896	1.06068	1.2787	1.23399
AT1G17830	0.745169	0.980863	0.880185	1.24534	1.62142	1.35164
AT1G17840	12.3053	12.6492	12.5191	15.3905	18.1837	21.5303
AT1G17850	2.03431	2.61291	2.40265	0.435827	0.60319	0.379914
AT1G17860	17.2611	14.3853	17.5764	28.2224	46.7924	48.6499
AT1G17870	1.53337	1.04257	1.29312	0.858678	0.777938	1.05489
AT1G17880	60.1109	59.5308	60.9328	19.201	22.2317	21.9196
AT1G17890	4.76568	4.95756	6.65198	3.13003	3.57544	3.40453
AT1G17900	0	0	0	0	0	0
AT1G17910	0.0145753	0	0	0.0157528	0	0
AT1G17920	1.03368	1.18689	0.903729	0.212265	0.0833526	0.157497
AT1G17930	0.928091	1.21182	0.75406	0.471591	0.303183	0.316586
AT1G17940	0.794658	1.007	0.945876	0.646667	1.38388	1.31761
AT1G17950	0.0759257	0.474444	0.429416	0.0351683	0.0749683	0.247895
AT1G17960	0.137141	0.0749844	0.0548428	0.44466	0.430855	0.407055
AT1G17970	2.38042	2.81935	2.5479	1.30544	1.04152	1.23767
AT1G17980	3.04885	3.18291	3.03946	3.26714	4.17376	2.79174
AT1G17990	0.0448499	0.039236	0.0690517	0.0290838	0.154995	0.234293
AT1G18000	0.118322	0.117627	0.0946339	0.0116255	0	0.0819459
AT1G18010	0.0457372	0.16255	0.150895	0	0	0.0746653
AT1G18020	0.119526	0.0118824	0.131446	0.0469753	0.0625858	0.0354772
AT1G18030	1.79679	1.90487	1.84777	2.18655	2.14883	2.08237
AT1G18040	1.42824	1.65238	1.56309	0.425055	0.532526	0.585711
AT1G18050	0	0	0.0219537	0.151029	0.0229963	0
AT1G18060	31.6867	30.081	33.1456	8.8205	9.46781	10.0755
AT1G18070	5.97144	7.45855	6.21677	5.19196	5.68329	5.29662
AT1G18075	2.73169	3.73401	6.65198	0.421768	0.561926	1.06177
AT1G18080	63.5258	68.4304	64.3274	23.4221	23.4644	26.1767
AT1G18090	0.977778	0.860168	0.901081	0.118075	0.20136	0.273465
AT1G18100	0.0915861	0.146891	0.18801	0.145178	0.253207	0.30567
AT1G18120	0	0	0	0	0	0
AT1G18130	0	0	0	0	0	0
AT1G18140	0.531861	0.619874	0.623382	0.196651	0.0483694	0.0761626
AT1G18150	1.29579	1.86298	1.70321	0.719765	1.09424	1.65183
AT1G18160	3.33736	4.5534	4.13419	4.73952	3.50187	3.42511
AT1G18170	4.55518	4.18046	4.09492	1.15366	1.31541	1.06715
AT1G18180	0.814873	0.814441	0.799779	0.274628	0.333086	0.190719
AT1G18190	1.0112	1.50189	1.19503	0.636159	0.660664	0.45444
AT1G18191	0	0	0	0	0	0
AT1G18200	0.298066	0.495438	0.590024	1.7267	2.7606	2.08908
AT1G18210	6.95606	6.30169	6.93064	17.0502	21.817	16.8133
AT1G18220	0	0	0	0	0	0
AT1G18230	0	0	0	0	0	0
AT1G18240	0	0.0151594	0	0	0	0.0150871
AT1G18250	8.09459	8.93909	8.47724	0.489226	0.276057	0.231829
AT1G18260	4.04055	4.83292	4.34544	4.33083	4.17303	3.69383
AT1G18265	0.731423	0.418963	0.421334	0.583472	0.722199	0.77707
AT1G18270	7.58291	6.7233	7.49206	8.84236	7.86385	7.67679
AT1G18280	0.0703343	0.0769132	0.0773486	0.988212	0.648175	0.72719
AT1G18290	0.488915	0.329013	0.413594	2.49979	1.06143	1.10512
AT1G18300	3.90144	3.31672	2.55151	40.1069	20.0974	23.0781
AT1G18310	0.00658188	0.0143951	0	0.45527	0.0454922	0.308018
AT1G18320	0.436602	0.64156	0.240071	0.176952	0.345775	0.207884
AT1G18330	9.16173	7.71265	8.14607	22.4947	16.1268	15.9785
AT1G18335	1.34946	1.05034	1.51896	1.02093	0.841267	0.509706
AT1G18340	2.04507	2.0581	1.80084	0.704726	0.998663	0.741896
AT1G18350	0	0.0182386	0.0366837	0	0	0.0363032
AT1G18360	1.33458	1.62641	1.21211	0.523853	0.680726	0.722611
AT1G18370	2.11898	3.32824	2.62268	0.0943513	0.045711	0.0604604
AT1G18390	0.777638	0.845925	0.810416	6.12964	9.64279	8.348
AT1G18382	0	0	0	0	0	0
AT1G18400	0.719353	0.913517	1.08881	1.44625	0.454427	0.538761
AT1G18410	0.0214097	0.0334462	0.0269084	0	0.0352328	0
AT1G18415	0.0212071	0.0541119	0.108836	0	0.0162864	0.0230802
AT1G18420	0	0	0	0	0	0
AT1G18430	0	0	0	0	0	0
AT1G18440	3.86908	4.08756	3.63678	2.14651	1.92093	1.71287
AT1G18450	5.9612	5.69818	5.90064	6.17412	4.58702	4.68074
[truncated: 31,605 more rows]
