# Supplementary material for: The ATP Synthase γ Subunit ATPC1 Regulates RNA Editing in Chloroplasts
Source: Int J Mol Sci. 2023 May 24;24(11):9203. doi: 10.3390/ijms24119203 (PMC10253099; doi:10.3390/ijms24119203)
Supplement: Supplementary file 1 [file ijms-24-09203-s001.zip › Table S3 Differential Expression Genes in the atpc1 Mutant.xlsx]

## Sheet: Sheet1
Table S3 Differential Expression Genes in the atpc1 Mutant
Gene.primary Identifier	Gene.symbol	Gene.brief Description	log2(FC) atpc1/WT	FDR
AT5G54740	SESA5	seed storage albumin 5	12.4806	4.34811e-50
AT4G31970	CYP82C2	cytochrome P450, family 82, subfamily C, polypeptide 2	11.615	1.06047e-34
AT4G27150	SESA2	seed storage albumin 2	11.4749	1.86833e-20
AT1G07160	AT1G07160	Protein phosphatase 2C family protein	11.4401	1.67413e-33
AT4G27140	SESA1	seed storage albumin 1	11.4079	3.77709e-19
AT1G69920	GSTU12	glutathione S-transferase TAU 12	10.9862	2.75127e-39
AT4G25490	CBF1	C-repeat/DRE binding factor 1	10.5174	3.18911e-42
AT1G66570	SUC7	sucrose-proton symporter 7	10.063	7.65521e-77
AT5G43570	AT5G43570	Serine protease inhibitor, potato inhibitor I-type family protein	9.91356	1.49759e-37
AT1G75830	LCR67	low-molecular-weight cysteine-rich 67	9.72473	3.29582e-52
AT1G14950	AT1G14950	Polyketide cyclase/dehydrase and lipid transport superfamily protein	9.11521	8.57154e-18
AT3G60120	BGLU27	beta glucosidase 27	9.04532	1.98892e-13
AT5G67310	CYP81G1	cytochrome P450, family 81, subfamily G, polypeptide 1	8.6522	4.42444e-19
AT2G43000	NAC042	NAC domain containing protein 42	8.57444	9.78205e-41
AT1G28480	GRX480	Thioredoxin superfamily protein	8.50955	2.64402e-15
AT5G56960	AT5G56960	basic helix-loop-helix (bHLH) DNA-binding family protein	8.49265	6.96345e-12
AT3G22500	ATECP31	Seed maturation protein	8.46224	4.97257e-16
AT1G22810	AT1G22810	Integrase-type DNA-binding superfamily protein	8.40995	3.94402e-21
AT4G27170	SESA4	seed storage albumin 4	8.38177	9.48218e-11
AT5G54000	AT5G54000	2-oxoglutarate (2OG) and Fe(II)-dependent oxygenase superfamily protein	8.32573	4.47466e-16
AT5G44990	AT5G44990	Glutathione S-transferase family protein	8.32415	1.03033e-13
AT1G21525	AT1G21525	pseudogene	8.31692	5.54212e-24
AT4G35180	LHT7	LYS/HIS transporter 7	8.22303	4.64422e-15
AT2G16190	AT2G16190	hypothetical protein	8.21789	1.76548e-14
AT1G26240	AT1G26240	Proline-rich extensin-like family protein	8.14518	2.5638e-13
AT4G14368	AT4G14368	Regulator of chromosome condensation (RCC1) family protein	8.12233	1.03916e-10
AT5G42900	COR27	cold regulated protein 27	8.10327	4.05668e-169
AT1G67980	CCOAMT	caffeoyl-CoA 3-O-methyltransferase	8.06113	6.81855e-54
AT4G11470	CRK31	cysteine-rich RLK (RECEPTOR-like protein kinase) 31	7.97111	7.36912e-13
AT4G26740	ATS1	peroxygenase 1	7.96282	4.87485e-12
AT1G66060	AT1G66060	hypothetical protein (DUF577)	7.95232	8.45063e-11
AT1G68250	AT1G68250	hypothetical protein	7.947	2.97344e-39
AT5G64750	ABR1	Integrase-type DNA-binding superfamily protein	7.92707	9.51552e-34
AT1G69930	GSTU11	glutathione S-transferase TAU 11	7.9175	8.17634e-46
AT2G21720	AT2G21720	ArgH (DUF639)	7.82959	6.86312e-12
AT2G35070	AT2G35070	transmembrane protein	7.77528	4.06966e-12
AT1G12610	DDF1	Integrase-type DNA-binding superfamily protein	7.7748	3.57939e-49
AT4G09600	GASA3	GAST1 protein homolog 3	7.77307	1.76294e-10
AT5G06520	AT5G06520	SWAP (Suppressor-of-White-APricot)/surp domain-containing protein	7.7706	4.90529e-09
AT2G20880	ERF53	Integrase-type DNA-binding superfamily protein	7.73657	1.45947e-12
AT4G37990	ELI3-2	cinnamyl alcohol dehydrogenase 8	7.64098	2.7621e-63
AT1G26390	AT1G26390	FAD-binding Berberine family protein	7.63112	2.20694e-14
AT3G02840	AT3G02840	ARM repeat superfamily protein	7.59506	5.53854e-93
AT4G27160	SESA3	seed storage albumin 3	7.57958	1.88042e-16
AT1G58420	AT1G58420	Uncharacterized conserved protein UCP031279	7.53359	1.3757e-24
AT3G21720	ICL	isocitrate lyase	7.46955	1.81897e-34
AT4G33467	AT4G33467	hypothetical protein	7.45042	5.35471e-16
AT5G57510	AT5G57510	cotton fiber protein	7.44539	1.39834e-27
AT3G46080	AT3G46080	C2H2-type zinc finger family protein	7.41599	1.70812e-67
AT5G16960	AT5G16960	Zinc-binding dehydrogenase family protein	7.40943	8.13436e-96
AT1G72100	AT1G72100	late embryogenesis abundant domain-containing protein / LEA domain-containing protein	7.2973	4.84672e-07
AT5G42380	CML37	calmodulin like 37	7.20183	5.89434e-32
AT4G25470	CBF2	C-repeat/DRE binding factor 2	7.18416	1.4666e-87
AT3G60140	DIN2	Glycosyl hydrolase superfamily protein	7.12355	4.56785e-162
AT4G28520	CRU3	cruciferin 3	7.1	1.87769e-42
AT4G37370	CYP81D8	cytochrome P450, family 81, subfamily D, polypeptide 8	7.07001	4.2374e-41
AT1G61750	AT1G61750	Receptor-like protein kinase-related family protein	7.02475	3.71302e-40
AT4G28140	AT4G28140	Integrase-type DNA-binding superfamily protein	6.98726	1.2417e-07
AT1G64160	DIR5	Disease resistance-responsive (dirigent-like protein) family protein	6.94708	6.64857e-11
AT1G29680	AT1G29680	histone acetyltransferase (DUF1264)	6.91022	2.15026e-11
AT5G20230	BCB	blue-copper-binding protein	6.77725	5.14606e-198
AT3G28210	PMZ	zinc finger (AN1-like) family protein	6.75424	6.18442e-112
AT4G27654	AT4G27654	transmembrane protein	6.71353	2.45816e-68
AT4G25140	OLEO1	oleosin 1	6.70754	5.25054e-21
AT2G47770	TSPO	TSPO(outer membrane tryptophan-rich sensory protein)-like protein	6.7005	3.47373e-55
AT3G05950	AT3G05950	RmlC-like cupins superfamily protein	6.63367	4.15954e-20
AT4G08555	AT4G08555	hypothetical protein	6.54038	4.77093e-105
AT1G61800	GPT2	glucose-6-phosphate/phosphate translocator 2	6.5296	1.39277e-19
AT5G39580	AT5G39580	Peroxidase superfamily protein	6.4997	1.6582e-162
AT4G33980	AT4G33980	hypothetical protein	6.49804	2.34259e-18
AT5G40420	OLEO2	oleosin 2	6.44548	9.72736e-17
AT2G30750	CYP71A12	cytochrome P450 family 71 polypeptide	6.41018	3.39794e-48
AT5G47850	CCR4	CRINKLY4 related 4	6.38651	1.8801e-23
AT5G44120	CRA1	RmlC-like cupins superfamily protein	6.38387	5.25428e-35
AT1G01560	MPK11	MAP kinase 11	6.35603	4.15734e-30
AT1G67000	AT1G67000	Protein kinase superfamily protein	6.33308	8.72195e-14
AT2G40340	DREB2C	Integrase-type DNA-binding superfamily protein	6.25737	2.51702e-67
AT1G80160	GLYI7	Lactoylglutathione lyase / glyoxalase I family protein	6.21526	3.57835e-80
AT3G23250	MYB15	myb domain protein 15	6.21071	2.37324e-46
AT1G14540	PER4	Peroxidase superfamily protein	6.16773	3.80118e-88
AT1G51090	AT1G51090	Heavy metal transport/detoxification superfamily protein	6.13604	6.2654e-17
AT5G03210	DIP2	E3 ubiquitin-protein ligase	6.13433	1.42666e-24
AT1G61340	FBS1	F-box family protein	6.13362	7.26093e-54
AT1G04560	AT1G04560	AWPM-19-like family protein	6.11044	1.7826e-19
AT2G22880	AT2G22880	VQ motif-containing protein	6.09756	3.47087e-95
AT1G36622	AT1G36622	transmembrane protein	6.08387	1.69925e-73
AT3G19615	AT3G19615	beta-1,4-xylosidase	6.07972	8.85882e-17
AT2G22860	PSK2	phytosulfokine 2 precursor	6.03192	2.32924e-46
AT5G05300	AT5G05300	hypothetical protein	5.99522	5.21568e-12
AT1G05330	AT1G05330	hypothetical protein	5.97698	6.53517e-14
AT3G48520	CYP94B3	cytochrome P450, family 94, subfamily B, polypeptide 3	5.95537	5.66529e-132
AT1G32350	AOX1D	alternative oxidase 1D	5.90993	1.42266e-16
AT1G78720	AT1G78720	SecY protein transport family protein	5.90446	4.39802e-42
AT1G79680	WAKL10	WALL ASSOCIATED KINASE (WAK)-LIKE 10	5.88772	5.06445e-27
AT3G05260	AT3G05260	NAD(P)-binding Rossmann-fold superfamily protein	5.87714	3.22718e-13
AT4G12735	AT4G12735	hypothetical protein	5.84911	5.10585e-11
AT4G27652	AT4G27652	hypothetical protein	5.8411	1.01685e-106
AT4G31380	FLP1	flowering-promoting factor-like protein	5.82222	1.33651e-24
AT2G31420	AT2G31420	B3 domain protein (DUF313)	5.79539	3.87224e-09
AT5G62520	SRO5	similar to RCD one 5	5.78759	7.9576e-78
AT2G36780	AT2G36780	UDP-Glycosyltransferase superfamily protein	5.78063	3.05235e-70
AT3G24420	AT3G24420	alpha/beta-Hydrolases superfamily protein	5.76169	1.99152e-27
AT3G29000	AT3G29000	Calcium-binding EF-hand family protein	5.76079	7.93371e-41
AT2G36760	UGT73C2	UDP-glucosyl transferase 73C2	5.74792	7.86316e-12
AT3G01830	AT3G01830	Calcium-binding EF-hand family protein	5.74653	2.32912e-39
AT1G26380	AT1G26380	FAD-binding Berberine family protein	5.74208	1.04252e-32
AT1G01480	ACS2	1-amino-cyclopropane-1-carboxylate synthase 2	5.68282	2.27167e-35
AT1G48130	PER1	1-cysteine peroxiredoxin 1	5.68229	6.62412e-23
AT1G71520	AT1G71520	Integrase-type DNA-binding superfamily protein	5.68057	9.49684e-17
AT5G59820	RHL41	C2H2-type zinc finger family protein	5.67047	1.16598e-31
AT5G53710	AT5G53710	hypothetical protein	5.65087	6.84302e-05
AT1G14550	AT1G14550	Peroxidase superfamily protein	5.65045	7.74235e-11
AT1G51920	AT1G51920	transmembrane protein	5.64181	5.31676e-11
AT5G55410	AT5G55410	Bifunctional inhibitor/lipid-transfer protein/seed storage 2S albumin superfamily protein	5.63188	3.80569e-08
AT1G66600	ABO3	ABA overly sensitive mutant 3	5.60822	4.93025e-13
AT2G42530	COR15B	cold regulated 15b	5.60713	2.90588e-05
AT1G17810	BETA-TIP	beta-tonoplast intrinsic protein	5.60029	1.15309e-10
AT2G41280	M10	late embryogenesis abundant protein (M10) / LEA protein M10	5.59416	1.65581e-17
AT1G09500	AT1G09500	NAD(P)-binding Rossmann-fold superfamily protein	5.59015	1.43834e-77
AT1G47980	AT1G47980	desiccation-like protein	5.5887	5.16844e-15
AT5G46960	AT5G46960	Plant invertase/pectin methylesterase inhibitor superfamily protein	5.58444	6.58606e-15
AT1G56060	AT1G56060	cysteine-rich/transmembrane domain protein B	5.58311	6.15289e-13
AT1G18310	AT1G18310	glycosyl hydrolase family 81 protein	5.57949	3.26406e-08
AT1G60190	PUB19	ARM repeat superfamily protein	5.5775	1.39458e-16
AT1G70440	SRO3	similar to RCD one 3	5.57546	6.55268e-35
AT2G21490	LEA	dehydrin LEA	5.56133	1.5311e-12
AT3G26170	CYP71B19	cytochrome P450, family 71, subfamily B, polypeptide 19	5.54257	2.82504e-78
AT1G13520	AT1G13520	hypothetical protein (DUF1262)	5.54148	1.21607e-31
AT2G02930	GSTF3	glutathione S-transferase F3	5.53148	1.32816e-65
AT5G06760	LEA4-5	Late Embryogenesis Abundant 4-5	5.53017	2.90526e-62
AT2G33160	AT2G33160	glycoside hydrolase family 28 protein / polygalacturonase (pectinase) family protein	5.5265	2.01975e-13
AT1G03106	AT1G03106	hypothetical protein	5.50942	2.79927e-27
AT3G21380	AT3G21380	Mannose-binding lectin superfamily protein	5.50302	1.25067e-39
AT1G02580	MEA	SET domain-containing protein	5.49212	2.15351e-17
AT5G26146	AT5G26146	Natural antisense transcript overlaps with AT5G26150	5.45728	3.94468e-30
AT1G27730	STZ	salt tolerance zinc finger	5.45165	7.18741e-34
AT5G52760	AT5G52760	Copper transport protein family	5.43355	2.3685e-16
AT2G18050	HIS1-3	histone H1-3	5.42726	2.55822e-128
AT1G64940	CYP89A6	cytochrome P450, family 87, subfamily A, polypeptide 6	5.39947	3.77477e-15
AT1G72980	LBD7	LOB domain-containing protein 7	5.39314	1.09236e-08
AT1G21520	AT1G21520	hypothetical protein	5.37498	3.51433e-24
AT5G52300	LTI65	CAP160 protein	5.37195	1.95632e-28
AT3G10815	AT3G10815	RING/U-box superfamily protein	5.36465	2.70613e-77
AT1G15010	AT1G15010	mediator of RNA polymerase II transcription subunit	5.36465	1.9818e-111
AT4G21120	AAT1	amino acid transporter 1	5.35668	6.51348e-84
AT4G25380	SAP10	stress-associated protein 10	5.35316	2.12412e-14
AT2G45570	CYP76C2	cytochrome P450, family 76, subfamily C, polypeptide 2	5.34875	3.89056e-52
AT5G14180	MPL1	Myzus persicae-induced lipase 1	5.3442	1.18899e-118
AT5G57010	AT5G57010	calmodulin-binding family protein	5.33025	2.08461e-48
AT2G47190	MYB2	myb domain protein 2	5.31022	1.60579e-39
AT5G01100	FRB1	O-fucosyltransferase family protein	5.30296	7.83921e-164
AT3G28740	CYP81D11	Cytochrome P450 superfamily protein	5.30096	6.79858e-127
AT3G48650	AT3G48650	pseudogene	5.2995	1.79036e-22
AT1G05675	AT1G05675	UDP-Glycosyltransferase superfamily protein	5.27477	8.73194e-18
AT3G21780	UGT71B6	UDP-glucosyl transferase 71B6	5.27041	6.44387e-35
AT2G23110	AT2G23110	Late embryogenesis abundant protein, group 6	5.26537	4.87312e-29
AT3G12910	AT3G12910	NAC (No Apical Meristem) domain transcriptional regulator superfamily protein	5.26307	6.82559e-07
AT1G18830	AT1G18830	Transducin/WD40 repeat-like superfamily protein	5.24436	1.70179e-51
AT1G09950	RAS1	RESPONSE TO ABA AND SALT 1	5.22183	1.49129e-31
AT5G48400	ATGLR1.2	Glutamate receptor family protein	5.21981	9.42703e-23
AT4G34410	RRTF1	redox responsive transcription factor 1	5.21874	8.85063e-28
AT2G26560	PLA2A	phospholipase A 2A	5.20714	6.99965e-39
AT1G32560	AtLEA4-1	Late embryogenesis abundant protein, group 1 protein	5.19753	5.3893e-21
AT5G24600	AT5G24600	TRP-like ion channel protein (Protein of unknown function, DUF599)	5.17827	3.41668e-25
AT1G65970	TPX2	thioredoxin-dependent peroxidase 2	5.17182	8.3054e-111
AT1G03880	CRU2	cruciferin 2	5.17059	9.84021e-16
AT2G39518	AT2G39518	Uncharacterized protein family (UPF0497)	5.16566	5.66983e-72
AT4G01870	AT4G01870	tolB protein-like protein	5.15829	1.16844e-114
AT4G01360	BPS3	BPS1-like protein	5.15466	7.9521e-61
AT5G26340	MSS1	Major facilitator superfamily protein	5.15124	1.224e-51
AT3G19920	AT3G19920	BTB/POZ domain protein	5.14843	8.44345e-25
AT2G32210	AT2G32210	cysteine-rich/transmembrane domain A-like protein	5.14271	7.5317e-68
AT4G21920	AT4G21920	hypothetical protein	5.13876	1.32335e-23
AT2G32200	AT2G32200	cysteine-rich/transmembrane domain A-like protein	5.13711	1.17731e-36
AT5G40990	GLIP1	GDSL lipase 1	5.13186	2.05915e-05
AT5G49690	AT5G49690	UDP-Glycosyltransferase superfamily protein	5.09185	2.36242e-75
AT1G36640	AT1G36640	transmembrane protein	5.08468	3.24974e-08
AT5G67080	MAPKKK19	mitogen-activated protein kinase kinase kinase 19	5.08155	3.02852e-16
AT2G38240	AT2G38240	2-oxoglutarate (2OG) and Fe(II)-dependent oxygenase superfamily protein	5.07573	1.79883e-23
AT4G30270	XTH24	xyloglucan endotransglucosylase/hydrolase 24	5.07141	1.25069e-87
AT4G17660	AT4G17660	Protein kinase superfamily protein	5.05635	4.2989e-14
AT1G73190	TIP3;1	Aquaporin-like superfamily protein	5.05275	3.85457e-15
AT1G80660	HA9	H[ ]-ATPase 9	5.05255	2.49023e-11
AT2G32190	AT2G32190	cysteine-rich/transmembrane domain A-like protein	5.04933	6.46956e-74
AT4G15610	AT4G15610	Uncharacterized protein family (UPF0497)	5.04244	1.14269e-173
AT4G14450	AT4G14450	hypothetical protein	5.03772	3.51138e-19
AT3G04420	NAC048	NAC domain containing protein 48	5.03441	1.49813e-16
AT5G54165	AT5G54165	Avr9/Cf-9 rapidly elicited protein	5.02301	1.7028e-10
AT3G03480	CHAT	acetyl CoA:(Z)-3-hexen-1-ol acetyltransferase	5.00422	4.60894e-18
AT1G19020	AT1G19020	CDP-diacylglycerol-glycerol-3-phosphate 3-phosphatidyltransferase	5.00171	1.88487e-103
AT2G18690	AT2G18690	transmembrane protein	4.99804	1.37048e-88
AT5G04340	ZAT6	6	4.98388	4.89653e-52
AT2G15010	AT2G15010	Plant thionin	4.98245	3.27149e-05
AT5G37250	AT5G37250	RING/U-box superfamily protein	4.97606	1.97229e-08
AT5G13330	Rap2.6L	related to AP2 6l	4.97183	6.24252e-133
AT2G35300	LEA18	Late embryogenesis abundant protein, group 1 protein	4.96574	9.59182e-41
AT5G46295	AT5G46295	transmembrane protein	4.94935	5.18564e-17
AT5G43590	AT5G43590	Acyl transferase/acyl hydrolase/lysophospholipase superfamily protein	4.93234	9.56688e-33
AT2G04040	DTX1	MATE efflux family protein	4.92402	3.67593e-109
AT1G29090	AT1G29090	Cysteine proteinases superfamily protein	4.92341	1.12936e-28
AT1G76650	CML38	calmodulin-like 38	4.91107	3.40385e-110
AT5G12340	AT5G12340	DUF4228 domain protein	4.90507	1.8167e-20
AT2G02990	RNS1	ribonuclease 1	4.89643	1.55865e-20
AT5G52020	AT5G52020	Integrase-type DNA-binding superfamily protein	4.89616	1.10335e-36
AT1G02400	GA2OX6	gibberellin 2-oxidase 6	4.89262	1.51961e-38
AT1G02850	BGLU11	beta glucosidase 11	4.88635	1.32672e-141
AT1G21120	IGMT2	O-methyltransferase family protein	4.8819	4.1209e-62
AT5G48410	GLR1.3	glutamate receptor 1.3	4.85662	6.46116e-32
AT5G11210	GLR2.5	glutamate receptor 2.5	4.84659	6.80224e-19
AT1G63590	AT1G63590	Receptor-like protein kinase-related family protein	4.83917	5.9033e-08
AT3G44300	NIT2	nitrilase 2	4.82829	4.45557e-104
AT1G05680	UGT74E2	Uridine diphosphate glycosyltransferase 74E2	4.82715	9.39436e-50
AT2G32660	RLP22	receptor like protein 22	4.79086	1.61262e-20
AT5G40000	AT5G40000	P-loop containing nucleoside triphosphate hydrolases superfamily protein	4.77438	2.80704e-11
AT5G63130	AT5G63130	Octicosapeptide/Phox/Bem1p family protein	4.77394	1.41767e-20
AT1G05340	AT1G05340	cysteine-rich TM module stress tolerance protein	4.76878	4.13414e-105
AT5G36970	NHL25	NDR1/HIN1-like 25	4.76673	1.31029e-08
AT5G62360	AT5G62360	Plant invertase/pectin methylesterase inhibitor superfamily protein	4.76548	6.05882e-06
AT3G22640	PAP85	cupin family protein	4.76119	3.30685e-89
AT5G41750	AT5G41750	Disease resistance protein (TIR-NBS-LRR class) family	4.74297	1.11231e-77
AT2G39200	MLO12	Seven transmembrane MLO family protein	4.73852	5.54847e-48
AT4G24570	DIC2	dicarboxylate carrier 2	4.73714	9.69105e-34
AT5G49520	WRKY48	WRKY DNA-binding protein 48	4.73409	4.89792e-83
AT3G15670	AT3G15670	Late embryogenesis abundant protein (LEA) family protein	4.71046	3.37198e-21
AT1G72900	AT1G72900	Toll-Interleukin-Resistance (TIR) domain-containing protein	4.70132	2.05386e-62
AT3G21660	AT3G21660	UBX domain-containing protein	4.68924	8.91423e-14
AT1G33030	AT1G33030	O-methyltransferase family protein	4.67702	4.81223e-11
AT1G42980	AT1G42980	Actin-binding FH2 (formin homology 2) family protein	4.67136	5.02219e-49
AT5G52750	AT5G52750	Heavy metal transport/detoxification superfamily protein	4.66795	3.22835e-38
AT1G19530	AT1G19530	DNA polymerase epsilon catalytic subunit A	4.66617	4.11411e-84
AT5G35735	AT5G35735	Auxin-responsive family protein	4.66351	3.11151e-103
AT4G11910	AT4G11910	STAY-GREEN-like protein	4.66334	2.49478e-28
AT1G03790	SOM	Zinc finger C-x8-C-x5-C-x3-H type family protein	4.66053	1.5497e-40
AT4G21440	MYB102	MYB-like 102	4.64332	4.95022e-22
AT1G10070	BCAT-2	branched-chain amino acid transaminase 2	4.64184	1.3976e-88
AT1G29100	AT1G29100	Heavy metal transport/detoxification superfamily protein	4.6387	3.31033e-11
AT5G05530	AT5G05530	RING/U-box superfamily protein	4.63327	6.249e-15
AT4G37770	ACS8	1-amino-cyclopropane-1-carboxylate synthase 8	4.62952	1.56138e-14
AT2G42340	AT2G42340	hypothetical protein	4.62119	2.76888e-12
AT5G16980	AT5G16980	Zinc-binding dehydrogenase family protein	4.61239	3.88132e-93
AT4G14370	AT4G14370	Disease resistance protein (TIR-NBS-LRR class) family	4.60581	2.87782e-108
AT1G80840	WRKY40	WRKY DNA-binding protein 40	4.6031	6.89943e-45
AT2G31945	AT2G31945	transmembrane protein	4.60047	2.72354e-28
AT1G26420	AT1G26420	FAD-binding Berberine family protein	4.59067	3.85181e-27
AT3G03470	CYP89A9	cytochrome P450, family 87, subfamily A, polypeptide 9	4.58283	1.01784e-125
AT5G27420	CNI1	carbon/nitrogen insensitive 1	4.57996	1.70646e-110
AT5G01380	AT5G01380	Homeodomain-like superfamily protein	4.57953	3.55531e-27
AT3G21370	BGLU19	beta glucosidase 19	4.56959	5.75093e-49
AT5G65600	AT5G65600	Concanavalin A-like lectin protein kinase family protein	4.56909	1.83166e-12
AT4G29780	AT4G29780	nuclease	4.56756	4.40714e-31
AT5G49480	CP1	Ca2 -binding protein 1	4.56538	2.12882e-58
AT4G11890	ARCK1	Protein kinase superfamily protein	4.55976	8.86201e-23
AT1G07690	AT1G07690	transmembrane protein	4.55945	9.66659e-10
AT5G25910	RLP52	receptor like protein 52	4.55893	9.17969e-59
AT1G52890	NAC019	NAC domain containing protein 19	4.54794	1.33253e-12
AT1G24140	AT1G24140	Matrixin family protein	4.54433	1.18948e-32
AT1G07135	AT1G07135	glycine-rich protein	4.5363	9.37471e-14
AT1G65510	AT1G65510	transmembrane protein	4.53586	1.22292e-81
AT4G14630	GLP9	germin-like protein 9	4.53274	1.26247e-22
AT2G15480	UGT73B5	UDP-glucosyl transferase 73B5	4.529	1.15994e-85
AT2G37770	ChlAKR	NAD(P)-linked oxidoreductase superfamily protein	4.51978	1.36267e-47
AT3G50980	XERO1	dehydrin xero 1	4.51186	5.28481e-29
AT4G25810	XTR6	xyloglucan endotransglycosylase 6	4.50901	3.95652e-28
AT4G23280	CRK20	cysteine-rich RLK (RECEPTOR-like protein kinase) 20	4.494	2.66867e-09
AT1G54870	AT1G54870	NAD(P)-binding Rossmann-fold superfamily protein	4.49318	1.13133e-27
AT1G02920	GSTF7	glutathione S-transferase 7	4.49119	5.79779e-65
AT5G65300	AT5G65300	hypothetical protein	4.48915	1.92644e-30
AT5G59570	BOA	Homeodomain-like superfamily protein	4.489	8.87427e-14
AT2G22760	AT2G22760	basic helix-loop-helix (bHLH) DNA-binding superfamily protein	4.48888	1.32799e-06
AT5G61820	AT5G61820	stress up-regulated Nod 19 protein	4.48373	1.74939e-100
AT1G64380	AT1G64380	Integrase-type DNA-binding superfamily protein	4.47463	1.21375e-12
AT2G35980	YLS9	Late embryogenesis abundant (LEA) hydroxyproline-rich glycoprotein family	4.46792	6.71188e-32
AT4G25480	DREB1A	dehydration response element B1A	4.45861	3.41439e-07
AT4G23215	AT4G23215	pseudogene	4.45639	4.75352e-17
AT2G41850	PGAZAT	polygalacturonase ADPG2-like protein	4.45166	3.76236e-34
AT1G16130	WAKL2	wall associated kinase-like 2	4.44467	2.60148e-66
AT2G21610	PE11	pectinesterase 11	4.43753	1.55012e-05
AT5G11140	AT5G11140	phospholipase-like protein (PEARLI 4) family protein	4.43567	3.00924e-08
AT5G01550	LECRKA4.2	lectin receptor kinase a4.1	4.43128	1.69212e-56
AT5G45340	CYP707A3	cytochrome P450, family 707, subfamily A, polypeptide 3	4.42427	9.8363e-62
AT3G54150	AT3G54150	S-adenosyl-L-methionine-dependent methyltransferases superfamily protein	4.42394	3.84395e-21
AT2G27080	AT2G27080	Late embryogenesis abundant (LEA) hydroxyproline-rich glycoprotein family	4.40696	2.97703e-89
AT5G16360	AT5G16360	NC domain-containing protein-like protein	4.40447	5.71399e-112
AT2G37430	ZAT11	C2H2 and C2HC zinc fingers superfamily protein	4.39202	4.87232e-16
AT5G66780	AT5G66780	late embryogenesis abundant protein	4.38572	1.3601e-11
AT4G39670	AT4G39670	Glycolipid transfer protein (GLTP) family protein	4.38169	1.02861e-50
AT5G10625	AT5G10625	flowering-promoting factor-like protein	4.38067	1.42032e-97
AT4G11170	AT4G11170	Disease resistance protein (TIR-NBS-LRR class) family	4.3781	1.5839e-15
AT5G22470	AT5G22470	poly ADP-ribose polymerase 3	4.37351	1.04019e-07
AT2G38250	AT2G38250	Homeodomain-like superfamily protein	4.37323	1.04936e-24
AT3G10930	AT3G10930	hypothetical protein	4.37183	2.08116e-45
AT3G50260	CEJ1	cooperatively regulated by ethylene and jasmonate 1	4.36144	3.29033e-43
AT1G19210	AT1G19210	Integrase-type DNA-binding superfamily protein	4.35865	3.92352e-13
AT3G14185	AT3G14185	other_RNA	4.35703	1.4424e-10
AT5G25930	AT5G25930	kinase family with leucine-rich repeat domain-containing protein	4.35692	4.28797e-67
AT3G54940	AT3G54940	Papain family cysteine protease	4.34336	2.52478e-14
AT5G51190	AT5G51190	Integrase-type DNA-binding superfamily protein	4.30223	4.08134e-14
AT1G17170	GSTU24	glutathione S-transferase TAU 24	4.29937	8.16188e-40
AT2G25460	AT2G25460	EEIG1/EHBP1 protein amino-terminal domain protein	4.28832	5.2466e-55
AT1G56660	AT1G56660	MAEBL domain protein	4.27359	1.99102e-24
AT4G20860	AT4G20860	FAD-binding Berberine family protein	4.26887	7.42296e-70
AT3G52561	AT3G52561	hypothetical protein	4.26804	1.93521e-10
AT5G42930	AT5G42930	alpha/beta-Hydrolases superfamily protein	4.26043	4.55318e-16
AT3G21080	AT3G21080	ABC transporter-like protein	4.25576	9.32416e-15
AT3G56350	AT3G56350	Iron/manganese superoxide dismutase family protein	4.25129	4.36367e-14
AT5G44585	AT5G44585	hypothetical protein	4.24926	8.55336e-45
AT5G43580	UPI	Serine protease inhibitor, potato inhibitor I-type family protein	4.2453	1.21708e-79
AT2G29480	GSTU2	glutathione S-transferase tau 2	4.24455	2.77638e-31
AT1G69480	AT1G69480	EXS (ERD1/XPR1/SYG1) family protein	4.23095	9.4761e-24
AT4G27657	AT4G27657	hypothetical protein	4.23092	4.69038e-53
AT3G56891	AT3G56891	Heavy metal transport/detoxification superfamily protein	4.22669	4.51571e-07
AT5G17860	CAX7	calcium exchanger 7	4.22162	4.07489e-102
AT4G31800	WRKY18	WRKY DNA-binding protein 18	4.21852	2.80559e-66
AT3G04070	NAC047	NAC domain containing protein 47	4.21743	5.58666e-52
AT2G36270	ABI5	Basic-leucine zipper (bZIP) transcription factor family protein	4.20631	1.42781e-11
AT1G19180	JAZ1	jasmonate-zim-domain protein 1	4.20416	2.80963e-70
AT1G14780	AT1G14780	MAC/Perforin domain-containing protein	4.20204	5.39066e-18
AT2G32460	MYB101	myb domain protein 101	4.19262	2.06528e-21
AT1G47890	RLP7	receptor like protein 7	4.19008	1.89569e-09
AT5G57220	CYP81F2	cytochrome P450, family 81, subfamily F, polypeptide 2	4.18822	1.87474e-41
AT5G45630	AT5G45630	senescence regulator (Protein of unknown function, DUF584)	4.17555	3.07507e-18
AT3G56790	AT3G56790	RNA splicing factor-like protein	4.17129	1.19866e-09
AT1G66700	PXMT1	S-adenosyl-L-methionine-dependent methyltransferases superfamily protein	4.15771	4.19693e-28
AT2G29460	GSTU4	glutathione S-transferase tau 4	4.1575	7.97446e-24
AT4G20000	AT4G20000	VQ motif-containing protein	4.15537	6.35102e-29
AT1G13340	AT1G13340	Regulator of Vps4 activity in the MVB pathway protein	4.15461	2.09764e-41
AT5G47330	AT5G47330	alpha/beta-Hydrolases superfamily protein	4.15344	1.05134e-06
AT4G17490	ERF6	ethylene responsive element binding factor 6	4.14054	1.3581e-58
AT3G15518	AT3G15518	hypothetical protein	4.13601	1.46637e-12
AT3G11020	DREB2B	DRE/CRT-binding protein 2B	4.13317	7.17896e-26
AT4G30430	TET9	tetraspanin9	4.12453	2.76844e-08
AT2G28490	AT2G28490	RmlC-like cupins superfamily protein	4.11729	9.11587e-08
AT5G59510	RTFL5	ROTUNDIFOLIA like 5	4.10907	1.922e-17
AT1G78070	AT1G78070	Transducin/WD40 repeat-like superfamily protein	4.10143	5.59458e-39
AT2G36750	UGT73C1	UDP-glucosyl transferase 73C1	4.09984	1.77157e-17
AT3G15440	AT3G15440	RING/U-box protein	4.0944	1.8247e-06
AT2G17840	ERD7	Senescence/dehydration-associated protein-like protein	4.09029	5.69638e-38
AT2G36590	ProT3	proline transporter 3	4.08251	7.70577e-11
AT5G59170	AT5G59170	Proline-rich extensin-like family protein	4.08181	1.87948e-06
AT1G28370	ERF11	ERF domain protein 11	4.0805	3.56157e-33
AT4G11310	AT4G11310	Papain family cysteine protease	4.07829	8.23532e-11
AT5G37760	AT5G37760	Chaperone DnaJ-domain superfamily protein	4.07682	7.26042e-11
AT3G26210	CYP71B23	cytochrome P450, family 71, subfamily B, polypeptide 23	4.07653	1.25155e-66
AT2G35290	AT2G35290	hypothetical protein	4.07251	8.78036e-33
AT1G48000	MYB112	myb domain protein 112	4.07237	4.89517e-16
AT3G04640	AT3G04640	glycine-rich protein	4.06901	4.70621e-14
AT2G46400	WRKY46	WRKY DNA-binding protein 46	4.05627	2.97062e-28
AT3G28340	GATL10	galacturonosyltransferase-like 10	4.05338	4.43916e-42
AT1G72520	LOX4	PLAT/LH2 domain-containing lipoxygenase family protein	4.04962	1.02709e-87
AT4G34131	UGT73B3	UDP-glucosyl transferase 73B3	4.04668	3.95715e-70
AT4G26200	ACS7	1-amino-cyclopropane-1-carboxylate synthase 7	4.03582	2.15895e-47
AT5G09440	EXL4	EXORDIUM like 4	4.03424	6.19688e-46
AT2G29490	GSTU1	glutathione S-transferase TAU 1	4.03167	4.05622e-57
AT1G56250	PP2-B14	phloem protein 2-B14	4.02635	2.52712e-10
AT2G19190	FRK1	FLG22-induced receptor-like kinase 1	4.0223	1.06389e-12
AT5G17350	AT5G17350	hypothetical protein	4.02174	3.18773e-41
AT3G22910	AT3G22910	ATPase E1-E2 type family protein / haloacid dehalogenase-like hydrolase family protein	4.01583	1.66113e-21
AT1G68620	AT1G68620	alpha/beta-Hydrolases superfamily protein	4.01195	2.29409e-63
AT1G65730	YSL7	YELLOW STRIPE like 7	4.00829	1.46779e-61
AT1G05100	MAPKKK18	mitogen-activated protein kinase kinase kinase 18	3.98824	2.2349e-05
AT1G07150	MAPKKK13	mitogen-activated protein kinase kinase kinase 13	3.9756	3.12897e-46
AT1G01010	NAC001	NAC domain containing protein 1	3.97049	2.47344e-33
AT1G01720	ATAF1	NAC (No Apical Meristem) domain transcriptional regulator superfamily protein	3.96093	1.69556e-51
AT5G20710	BGAL7	beta-galactosidase 7	3.95493	6.98723e-14
AT5G05290	EXPA2	expansin A2	3.95468	1.63581e-06
AT3G16860	COBL8	COBRA-like protein 8 precursor	3.95055	2.2718e-60
AT4G23190	CRK11	cysteine-rich RLK (RECEPTOR-like protein kinase) 11	3.93483	8.59237e-79
AT3G52780	PAP20	Purple acid phosphatases superfamily protein	3.93274	1.02518e-19
AT2G27660	AT2G27660	Cysteine/Histidine-rich C1 domain family protein	3.93212	1.26524e-43
AT1G10340	AT1G10340	Ankyrin repeat family protein	3.9295	9.89754e-74
AT1G51820	AT1G51820	Leucine-rich repeat protein kinase family protein	3.92724	5.33923e-27
AT3G02480	AT3G02480	Late embryogenesis abundant protein (LEA) family protein	3.92358	1.50876e-42
AT1G76600	AT1G76600	poly polymerase	3.92097	2.25604e-71
AT4G15490	UGT84A3	UDP-Glycosyltransferase superfamily protein	3.91431	4.19802e-61
AT3G58450	AT3G58450	Adenine nucleotide alpha hydrolases-like superfamily protein	3.91355	4.43636e-09
AT1G05575	AT1G05575	transmembrane protein	3.90323	6.8731e-34
AT1G49000	AT1G49000	transmembrane protein	3.89653	7.65791e-12
AT5G62490	HVA22B	HVA22 homologue B	3.8917	5.43947e-07
AT5G52310	LTI78	low-temperature-responsive protein 78 (LTI78) / desiccation-responsive protein 29A (RD29A)	3.88518	8.23565e-06
AT2G20142	AT2G20142	Toll-Interleukin-Resistance (TIR) domain family protein	3.88162	2.77779e-24
AT4G02380	SAG21	senescence-associated gene 21	3.88148	2.39048e-97
AT5G06570	AT5G06570	alpha/beta-Hydrolases superfamily protein	3.8798	5.79645e-46
AT2G25770	AT2G25770	Polyketide cyclase/dehydrase and lipid transport superfamily protein	3.87624	8.87887e-12
AT5G24110	WRKY30	WRKY DNA-binding protein 30	3.87501	8.48692e-24
AT2G40140	CZF1	zinc finger (CCCH-type) family protein	3.86978	2.43576e-76
AT2G19900	NADP-ME1	NADP-malic enzyme 1	3.8689	4.80117e-15
AT1G44130	AT1G44130	Eukaryotic aspartyl protease family protein	3.86873	8.44155e-07
AT3G53150	UGT73D1	UDP-glucosyl transferase 73D1	3.86766	3.39573e-16
AT1G30730	AT1G30730	FAD-binding Berberine family protein	3.86651	2.43413e-50
AT4G34135	UGT73B2	UDP-glucosyltransferase 73B2	3.86514	1.86689e-70
AT1G13530	AT1G13530	hypothetical protein (DUF1262)	3.86412	1.21123e-30
AT5G50750	RGP4	reversibly glycosylated polypeptide 4	3.863	5.46106e-22
AT3G48850	PHT3;2	phosphate transporter 3;2	3.85645	6.4922e-07
AT1G18280	AT1G18280	Bifunctional inhibitor/lipid-transfer protein/seed storage 2S albumin superfamily protein	3.85133	1.28029e-11
AT5G22250	CAF1b	Polynucleotidyl transferase, ribonuclease H-like superfamily protein	3.85131	4.43143e-36
AT5G66640	DAR3	DA1-related protein 3	3.84652	5.47444e-14
AT2G42540	COR15A	cold-regulated 15a	3.83342	0.000556025
AT4G20830	AT4G20830	FAD-binding Berberine family protein	3.83199	6.30499e-49
AT1G79410	42648	organic cation/carnitine transporter5	3.82866	8.54309e-86
AT4G22710	CYP706A2	cytochrome P450, family 706, subfamily A, polypeptide 2	3.82764	2.58479e-23
AT1G47510	5PTASE11	inositol polyphosphate 5-phosphatase 11	3.81993	8.76077e-20
AT3G18250	AT3G18250	Putative membrane lipoprotein	3.81769	1.85316e-19
AT5G39670	AT5G39670	Calcium-binding EF-hand family protein	3.81684	1.26886e-30
AT5G52050	AT5G52050	MATE efflux family protein	3.81482	2.00511e-34
AT4G11350	AT4G11350	transferring glycosyl group transferase (DUF604)	3.81325	3.39604e-15
AT5G66480	AT5G66480	bacteriophage N4 adsorption B protein	3.81325	3.16608e-65
AT2G17740	AT2G17740	Cysteine/Histidine-rich C1 domain family protein	3.81251	8.03469e-08
AT1G18390	AT1G18390	Serine/Threonine kinase family catalytic domain protein	3.81181	1.08767e-75
AT1G67920	AT1G67920	hypothetical protein	3.81167	3.06536e-22
AT1G66160	CMPG1	CYS, MET, PRO, and GLY protein 1	3.8099	2.96157e-72
AT4G21680	NRT1.8	NITRATE TRANSPORTER 1.8	3.80539	4.7272e-15
AT2G40095	AT2G40095	Alpha/beta hydrolase related protein	3.80476	1.28246e-70
AT5G07100	WRKY26	WRKY DNA-binding protein 26	3.80405	2.39024e-93
AT5G64230	AT5G64230	1,8-cineole synthase	3.80367	1.21855e-55
AT5G26920	CBP60G	Cam-binding protein 60-like G	3.7989	1.09302e-64
AT3G44580	AT3G44580	hypothetical protein	3.79463	4.01586e-08
AT1G19540	AT1G19540	NmrA-like negative transcriptional regulator family protein	3.79455	9.46413e-55
AT5G64401	AT5G64401	hypothetical protein	3.7932	7.8603e-07
AT5G05410	DREB2A	DRE-binding protein 2A	3.7815	5.28084e-31
AT4G24110	AT4G24110	NADP-specific glutamate dehydrogenase	3.77869	4.24414e-17
AT1G66500	AT1G66500	Pre-mRNA cleavage complex II	3.77099	7.42686e-53
AT4G28040	UMAMIT33	nodulin MtN21 /EamA-like transporter family protein	3.76659	2.86954e-69
AT2G22500	UCP5	uncoupling protein 5	3.76427	6.27997e-63
AT3G04010	AT3G04010	O-Glycosyl hydrolases family 17 protein	3.75967	1.48517e-22
AT1G70581	AT1G70581	other_RNA	3.75721	2.64516e-18
AT2G26530	AR781	AR781, pheromone receptor-like protein (DUF1645)	3.75577	1.72551e-60
AT4G36880	CP1	cysteine proteinase1	3.75526	5.24115e-25
AT3G20340	AT3G20340	protein expression protein	3.75149	2.4574e-67
AT5G24470	PRR5	two-component response regulator-like protein	3.74822	2.75593e-39
AT1G69790	AT1G69790	Protein kinase superfamily protein	3.74742	3.47376e-25
AT3G05937	AT3G05937	hypothetical protein	3.74308	2.08814e-60
AT5G39520	AT5G39520	hypothetical protein (DUF1997)	3.7381	1.6294e-32
AT1G35230	AGP5	arabinogalactan protein 5	3.73382	3.22288e-06
AT3G52748	AT3G52748	other_RNA	3.73049	8.89078e-08
AT1G73480	AT1G73480	alpha/beta-Hydrolases superfamily protein	3.7298	6.31452e-14
AT2G39210	AT2G39210	Major facilitator superfamily protein	3.7192	6.5179e-47
AT4G18880	HSF A4A	heat shock transcription factor A4A	3.71841	4.78714e-84
AT5G59530	AT5G59530	2-oxoglutarate (2OG) and Fe(II)-dependent oxygenase superfamily protein	3.71668	2.08783e-55
AT3G14440	NCED3	nine-cis-epoxycarotenoid dioxygenase 3	3.7164	9.63473e-24
AT5G36925	AT5G36925	hypothetical protein	3.71564	1.38636e-14
AT1G77450	NAC032	NAC domain containing protein 32	3.70972	3.93936e-34
AT1G61255	AT1G61255	hypothetical protein	3.70931	2.39838e-07
AT2G33380	RD20	Caleosin-related family protein	3.70651	6.64717e-13
AT5G63790	NAC102	NAC domain containing protein 102	3.7047	4.15363e-74
AT5G59590	UGT76E2	UDP-glucosyl transferase 76E2	3.70194	8.17798e-50
AT1G56300	AT1G56300	Chaperone DnaJ-domain superfamily protein	3.69802	1.83392e-21
AT3G59700	HLECRK	lectin-receptor kinase	3.69718	1.0942e-54
AT4G30280	XTH18	xyloglucan endotransglucosylase/hydrolase 18	3.69272	7.00142e-74
AT5G09930	ABCF2	ABC transporter family protein	3.69138	3.46005e-31
AT3G06500	A/N-InvC	Plant neutral invertase family protein	3.69094	1.1847e-45
AT2G03360	AT2G03360	Glycosyltransferase family 61 protein	3.6873	1.81403e-09
AT1G64110	DAA1	P-loop containing nucleoside triphosphate hydrolases superfamily protein	3.68382	9.53748e-24
AT4G22610	AT4G22610	Bifunctional inhibitor/lipid-transfer protein/seed storage 2S albumin superfamily protein	3.68351	1.99005e-05
AT3G45960	EXLA3	expansin-like A3	3.68344	1.09596e-21
AT1G52855	AT1G52855	hypothetical protein	3.68217	1.1421e-12
AT1G12950	RSH2	root hair specific 2	3.67728	1.45135e-07
AT1G65390	PP2-A5	phloem protein 2 A5	3.67709	3.95317e-23
AT4G07820	AT4G07820	CAP (Cysteine-rich secretory proteins, Antigen 5, and Pathogenesis-related 1 protein) superfamily protein	3.67581	3.72543e-15
AT2G36800	DOGT1	don-glucosyltransferase 1	3.67171	4.29523e-107
AT3G25250	AGC2-1	AGC (cAMP-dependent, cGMP-dependent and protein kinase C) kinase family protein	3.67145	1.36019e-22
AT3G03341	AT3G03341	cold-regulated protein	3.6642	8.52183e-11
AT3G27440	UKL5	uridine kinase-like 5	3.66149	1.5218e-07
AT4G21390	B120	S-locus lectin protein kinase family protein	3.66137	1.98376e-24
AT2G04050	AT2G04050	MATE efflux family protein	3.65994	7.47378e-20
AT1G67810	SUFE2	sulfur E2	3.65742	7.94196e-44
AT2G30250	WRKY25	WRKY DNA-binding protein 25	3.65409	1.32322e-69
AT1G19380	AT1G19380	sugar, putative (DUF1195)	3.65175	2.1166e-90
AT5G39050	PMAT1	HXXXD-type acyl-transferase family protein	3.64109	1.38678e-48
AT1G30720	AT1G30720	FAD-binding Berberine family protein	3.64042	6.12644e-63
AT1G49900	AT1G49900	C2H2 type zinc finger transcription factor family	3.63726	7.40484e-19
AT2G25890	AT2G25890	Oleosin family protein	3.6351	2.98156e-08
AT1G14870	PCR2	PLANT CADMIUM RESISTANCE 2	3.63044	2.61943e-72
AT1G20180	AT1G20180	transmembrane protein (DUF677)	3.63008	4.76235e-05
AT3G57760	AT3G57760	Protein kinase superfamily protein	3.62715	9.86398e-30
AT1G61370	AT1G61370	S-locus lectin protein kinase family protein	3.62063	1.15077e-53
AT1G35140	PHI-1	Phosphate-responsive 1 family protein	3.60189	8.23532e-11
AT1G43160	RAP2.6	related to AP2 6	3.59597	1.60464e-10
AT5G13200	AT5G13200	GRAM domain family protein	3.59168	3.77753e-56
AT4G05049	AT4G05049	pseudogene	3.59154	3.07703e-09
AT3G59880	AT3G59880	hypothetical protein	3.59027	2.29998e-21
AT2G42140	AT2G42140	VQ motif-containing protein	3.58927	2.0687e-05
AT1G19610	PDF1.4	defensin-like protein	3.58914	5.14203e-50
AT2G33710	AT2G33710	Integrase-type DNA-binding superfamily protein	3.58833	1.40504e-53
AT1G18300	NUDT4	nudix hydrolase homolog 4	3.58667	2.634e-39
AT5G49620	MYB78	myb domain protein 78	3.58514	5.18959e-07
AT5G10695	AT5G10695	methionyl-tRNA synthetase	3.58503	2.35104e-37
AT1G09080	BIP3	Heat shock protein 70 (Hsp 70) family protein	3.5821	1.65299e-11
AT4G35480	RHA3B	RING-H2 finger A3B	3.58152	2.08336e-24
AT5G06740	AT5G06740	Concanavalin A-like lectin protein kinase family protein	3.5813	1.17299e-13
AT1G11210	AT1G11210	cotton fiber protein, putative (DUF761)	3.58112	9.40412e-12
AT4G23210	CRK13	cysteine-rich RLK (RECEPTOR-like protein kinase) 13	3.58099	5.36227e-21
AT5G64905	PROPEP3	elicitor peptide 3 precursor	3.5764	1.48709e-09
AT5G43840	HSFA6A	heat shock transcription factor A6A	3.5706	1.07708e-09
AT1G76590	AT1G76590	PLATZ transcription factor family protein	3.56731	1.5904e-54
AT3G52400	SYP122	syntaxin of plants 122	3.56619	2.10368e-68
AT2G02061	AT2G02061	Nucleotide-diphospho-sugar transferase family protein	3.56476	3.80925e-08
AT3G55980	SZF1	salt-inducible zinc finger 1	3.56317	1.78584e-32
AT2G36770	AT2G36770	UDP-Glycosyltransferase superfamily protein	3.55478	1.50093e-32
AT2G38470	WRKY33	WRKY DNA-binding protein 33	3.55409	6.05164e-66
AT4G13300	TPS13	terpenoid synthase 13	3.55298	3.06808e-06
AT5G40010	AATP1	AAA-ATPase 1	3.5428	5.04865e-06
AT1G13550	AT1G13550	hypothetical protein (DUF1262)	3.54141	1.22429e-08
AT4G13420	HAK5	high affinity K transporter 5	3.53688	2.37516e-14
AT5G15190	AT5G15190	hypothetical protein	3.53591	1.77742e-39
AT3G50970	LTI30	dehydrin family protein	3.53073	6.29753e-14
AT4G30370	AT4G30370	RING/U-box superfamily protein	3.52883	1.80338e-27
AT5G46050	PTR3	peptide transporter 3	3.52538	4.2982e-29
AT1G13990	AT1G13990	plant/protein	3.52213	2.67608e-83
AT4G39580	AT4G39580	Galactose oxidase/kelch repeat superfamily protein	3.51796	6.23161e-21
AT1G09240	NAS3	nicotianamine synthase 3	3.51742	7.45593e-36
AT5G08790	ATAF2	NAC (No Apical Meristem) domain transcriptional regulator superfamily protein	3.51396	5.60989e-81
AT3G52450	PUB22	plant U-box 22	3.51386	5.62141e-68
AT1G23710	AT1G23710	hypothetical protein (DUF1645)	3.50866	3.96602e-59
AT3G16150	ASPGB1	N-terminal nucleophile aminohydrolases (Ntn hydrolases) superfamily protein	3.50787	4.91663e-45
AT1G70420	AT1G70420	DNA ligase-like protein, putative (DUF1645)	3.5074	9.75325e-40
AT2G30020	AT2G30020	Protein phosphatase 2C family protein	3.50316	5.82528e-55
AT1G02930	GSTF6	glutathione S-transferase 6	3.50246	9.38591e-44
AT3G15500	NAC3	NAC domain containing protein 3	3.49727	9.16417e-63
AT1G30760	AT1G30760	FAD-binding Berberine family protein	3.49232	2.25628e-08
AT5G17850	AT5G17850	Sodium/calcium exchanger family protein	3.48799	3.7859e-40
AT4G18195	PUP8	purine permease 8	3.48785	4.61686e-05
AT4G23810	WRKY53	WRKY family transcription factor	3.47698	3.4057e-18
AT4G19230	CYP707A1	cytochrome P450, family 707, subfamily A, polypeptide 1	3.46505	2.25968e-46
AT1G53990	GLIP3	GDSL-motif lipase 3	3.46375	1.08204e-18
AT5G16970	AER	alkenal reductase	3.46292	3.82022e-82
AT2G26150	HSFA2	heat shock transcription factor A2	3.46256	1.32339e-05
AT1G20310	AT1G20310	syringolide-induced protein	3.45679	2.26802e-07
AT3G44290	NAC060	NAC domain containing protein 60	3.45627	1.78938e-08
AT5G12030	HSP17.6A	heat shock protein 17.6A	3.45611	9.118e-13
AT3G50770	CML41	calmodulin-like 41	3.454	8.31715e-16
AT5G15500	AT5G15500	Ankyrin repeat family protein	3.44986	1.10683e-07
AT3G10430	AT3G10430	F-box and associated interaction domains-containing protein	3.44171	6.71827e-08
AT1G23550	SRO2	similar to RCD one 2	3.44161	5.90671e-48
AT5G66070	AT5G66070	RING/U-box superfamily protein	3.44115	9.46826e-47
AT2G30140	UGT87A2	UDP-Glycosyltransferase superfamily protein	3.4379	5.39472e-65
AT4G36010	AT4G36010	Pathogenesis-related thaumatin superfamily protein	3.43623	4.02216e-16
AT4G23270	CRK19	cysteine-rich RLK (RECEPTOR-like protein kinase) 19	3.43608	1.48662e-85
AT3G01570	AT3G01570	Oleosin family protein	3.43516	9.52297e-07
AT3G24650	ABI3	AP2/B3-like transcriptional factor family protein	3.43118	1.02877e-14
AT5G19890	AT5G19890	Peroxidase superfamily protein	3.42999	0.000453393
AT1G30370	DLAH	alpha/beta-Hydrolases superfamily protein	3.42998	8.95264e-06
AT1G69890	AT1G69890	actin cross-linking protein (DUF569)	3.42967	1.4207e-71
AT1G61890	AT1G61890	MATE efflux family protein	3.42695	9.9886e-74
AT4G18170	WRKY28	WRKY DNA-binding protein 28	3.42522	8.09419e-26
AT5G62470	MYB96	myb domain protein 96	3.42301	7.88931e-27
AT1G72070	AT1G72070	Chaperone DnaJ-domain superfamily protein	3.42151	5.11773e-33
AT4G02280	SUS3	sucrose synthase 3	3.42146	2.50976e-86
AT3G26220	CYP71B3	cytochrome P450, family 71, subfamily B, polypeptide 3	3.41544	3.37968e-71
AT1G02220	NAC003	NAC domain containing protein 3	3.41526	8.96194e-20
AT5G64870	AT5G64870	SPFH/Band 7/PHB domain-containing membrane-associated protein family	3.41413	2.90141e-19
AT3G03280	AT3G03280	hypothetical protein	3.41348	4.77405e-11
AT5G64120	AT5G64120	Peroxidase superfamily protein	3.41334	5.93896e-58
AT2G39380	EXO70H2	exocyst subunit exo70 family protein H2	3.41192	1.08131e-21
AT4G18010	IP5PII	myo-inositol polyphosphate 5-phosphatase 2	3.4118	1.26572e-69
AT5G47960	RABA4C	RAB GTPase homolog A4C	3.40787	1.19014e-12
AT3G22370	AOX1A	alternative oxidase 1A	3.40636	4.47045e-47
AT1G72416	AT1G72416	Chaperone DnaJ-domain superfamily protein	3.40583	4.54783e-27
AT1G62300	WRKY6	WRKY family transcription factor	3.40127	7.38166e-38
AT4G15150	AT4G15150	glycine-rich protein	3.39374	6.57873e-07
AT1G05560	UGT75B1	UDP-glucosyltransferase 75B1	3.39248	1.28723e-44
AT1G07500	AT1G07500	hypothetical protein	3.38945	7.63688e-10
AT3G21890	BBX31	B-box type zinc finger family protein	3.38498	1.83639e-16
AT5G25250	FLOT1	SPFH/Band 7/PHB domain-containing membrane-associated protein family	3.38237	5.68007e-25
AT5G67450	ZF1	zinc-finger protein 1	3.38228	9.46823e-23
AT1G20823	AT1G20823	RING/U-box superfamily protein	3.36176	1.21487e-63
AT4G13180	AT4G13180	NAD(P)-binding Rossmann-fold superfamily protein	3.35815	2.79784e-80
AT1G15380	GLYI4	Lactoylglutathione lyase / glyoxalase I family protein	3.35482	1.4464e-62
AT2G38400	AGT3	alanine:glyoxylate aminotransferase 3	3.35479	3.55084e-84
AT3G10300	AT3G10300	Calcium-binding EF-hand family protein	3.35422	3.60728e-64
AT4G18210	PUP10	purine permease 10	3.35413	2.19889e-44
AT4G25580	AT4G25580	CAP160 protein	3.35385	1.35464e-32
AT2G43510	TI1	trypsin inhibitor protein 1	3.35193	4.47887e-42
AT3G61900	AT3G61900	SAUR-like auxin-responsive protein family	3.34986	8.24464e-19
AT5G60260	AT5G60260	hypothetical protein	3.33865	4.46388e-32
AT2G42360	AT2G42360	RING/U-box superfamily protein	3.33575	4.50404e-29
AT4G23450	AIRP1	RING/U-box superfamily protein	3.33322	3.32649e-32
AT1G30700	AT1G30700	FAD-binding Berberine family protein	3.33114	8.38694e-55
AT5G60270	AT5G60270	Concanavalin A-like lectin protein kinase family protein	3.31591	1.54999e-77
AT4G22470	AT4G22470	protease inhibitor/seed storage/lipid transfer protein (LTP) family protein	3.31433	1.17157e-07
AT3G51860	CAX3	cation exchanger 3	3.31416	1.18062e-60
AT4G23560	GH9B15	glycosyl hydrolase 9B15	3.31408	1.88975e-11
AT2G24600	AT2G24600	Ankyrin repeat family protein	3.31389	5.99879e-51
AT5G05320	AT5G05320	FAD/NAD(P)-binding oxidoreductase family protein	3.31062	1.00125e-08
AT1G30135	JAZ8	jasmonate-zim-domain protein 8	3.30975	6.06912e-07
AT5G48980	AT5G48980	Galactose oxidase/kelch repeat superfamily protein	3.30938	1.32513e-05
AT4G11650	OSM34	osmotin 34	3.30391	2.41653e-52
AT4G15270	AT4G15270	glucosyltransferase-like protein	3.29871	7.27601e-06
AT1G35210	AT1G35210	hypothetical protein	3.29409	3.59429e-13
AT5G54860	AT5G54860	Major facilitator superfamily protein	3.28738	1.23139e-30
AT3G13432	AT3G13432	transmembrane protein	3.28578	1.07431e-09
AT3G11840	PUB24	E3 ubiquitin-protein ligase PUB24-like protein	3.28563	1.43983e-39
AT2G30040	MAPKKK14	mitogen-activated protein kinase kinase kinase 14	3.28	7.76122e-70
AT1G51620	AT1G51620	Protein kinase superfamily protein	3.27902	4.30364e-14
AT5G03700	AT5G03700	D-mannose binding lectin protein with Apple-like carbohydrate-binding domain-containing protein	3.27811	4.01458e-69
AT1G36060	AT1G36060	Integrase-type DNA-binding superfamily protein	3.27602	1.71786e-21
AT1G61380	SD1-29	S-domain-1 29	3.27005	6.34192e-51
AT5G57550	XTH25	xyloglucan endotransglucosylase/hydrolase 25	3.26986	1.7728e-11
AT1G07900	LBD1	LOB domain-containing protein 1	3.26413	9.06709e-05
AT5G43980	PDLP1	plasmodesmata-located protein 1	3.26312	1.39081e-09
AT1G74010	AT1G74010	Calcium-dependent phosphotriesterase superfamily protein	3.26126	1.54817e-13
AT3G08720	S6K2	serine/threonine protein kinase 2	3.25986	6.96226e-78
AT1G63720	AT1G63720	hydroxyproline-rich glycoprotein family protein	3.25973	4.32536e-50
AT5G59220	HAI1	PP2C protein (Clade A protein phosphatases type 2C)	3.25959	6.63386e-10
AT1G64660	MGL	methionine gamma-lyase	3.25868	2.15296e-65
AT2G29350	SAG13	senescence-associated gene 13	3.25857	2.80581e-07
AT5G48430	AT5G48430	Eukaryotic aspartyl protease family protein	3.25052	3.10738e-10
AT5G38710	AT5G38710	Methylenetetrahydrofolate reductase family protein	3.25045	3.76832e-16
AT3G55580	AT3G55580	Regulator of chromosome condensation (RCC1) family protein	3.24868	5.90222e-20
AT5G03240	UBQ3	polyubiquitin 3	3.24838	7.65658e-129
AT3G48020	AT3G48020	hypothetical protein	3.24757	1.36736e-22
AT4G15990	AT4G15990	hypothetical protein	3.24016	2.16098e-35
AT3G07195	AT3G07195	RPM1-interacting protein 4 (RIN4) family protein	3.23894	1.06879e-11
AT3G61450	SYP73	syntaxin of plants 73	3.23603	5.90655e-10
AT2G36220	AT2G36220	hypothetical protein	3.23591	5.48778e-40
AT4G39795	AT4G39795	hypothetical protein (DUF581)	3.23438	3.66237e-20
AT4G39890	RABH1c	RAB GTPase homolog H1C	3.23188	6.86966e-17
AT1G16420	MC8	metacaspase 8	3.23118	3.0974e-10
AT2G39650	AT2G39650	cruciferin (DUF506)	3.23026	1.64096e-23
AT1G05510	AT1G05510	naphthalene 1,2-dioxygenase subunit alpha (DUF1264)	3.22862	3.42944e-08
AT3G27210	AT3G27210	hypothetical protein	3.22189	8.41622e-55
AT1G65845	AT1G65845	transmembrane protein	3.21743	5.42055e-76
AT5G17460	AT5G17460	glutamyl-tRNA (Gln) amidotransferase subunit C	3.21704	1.02793e-08
AT5G58350	WNK4	with no lysine (K) kinase 4	3.2153	5.99218e-84
AT5G01760	AT5G01760	ENTH/VHS/GAT family protein	3.21456	1.93497e-12
AT4G36500	AT4G36500	hypothetical protein	3.21373	4.41789e-28
AT1G64065	AT1G64065	Late embryogenesis abundant (LEA) hydroxyproline-rich glycoprotein family	3.20807	1.57732e-22
AT1G09380	UMAMIT25	nodulin MtN21 /EamA-like transporter family protein	3.20659	3.37158e-19
AT1G20120	AT1G20120	GDSL-like Lipase/Acylhydrolase superfamily protein	3.20604	3.0523e-18
AT1G52690	LEA7	Late embryogenesis abundant protein (LEA) family protein	3.20321	3.23501e-08
AT2G46790	PRR9	pseudo-response regulator 9	3.20225	7.05158e-54
AT3G13950	AT3G13950	ankyrin	3.20152	1.61891e-10
AT5G13370	AT5G13370	Auxin-responsive GH3 family protein	3.20148	5.32555e-78
AT3G14590	NTMC2T6.2	Calcium-dependent lipid-binding (CaLB domain) family protein	3.19807	8.3321e-71
AT1G70530	CRK3	cysteine-rich RLK (RECEPTOR-like protein kinase) 3	3.19768	1.28857e-51
AT5G64660	CMPG2	CYS, MET, PRO, and GLY protein 2	3.19573	9.34859e-65
AT1G01470	LEA14	Late embryogenesis abundant protein	3.19393	7.20184e-12
AT1G73260	KTI1	kunitz trypsin inhibitor 1	3.1884	9.59143e-67
AT4G10830	AT4G10830	transposable_element_gene	3.18837	1.78635e-05
AT1G51800	IOS1	Leucine-rich repeat protein kinase family protein	3.18681	2.69302e-23
AT1G72680	CAD1	cinnamyl-alcohol dehydrogenase	3.18486	5.48475e-74
AT2G41380	AT2G41380	S-adenosyl-L-methionine-dependent methyltransferases superfamily protein	3.1824	3.78184e-71
AT3G15740	AT3G15740	RING/U-box superfamily protein	3.17909	4.05587e-07
AT5G61600	ERF104	ethylene response factor 104	3.17854	2.12691e-20
AT1G42560	MLO9	Seven transmembrane MLO family protein	3.17557	3.93494e-32
AT3G59220	PRN	pirin	3.17378	5.86694e-13
AT5G47230	ERF5	ethylene responsive element binding factor 5	3.17374	1.94942e-24
AT4G08850	AT4G08850	Leucine-rich repeat receptor-like protein kinase family protein	3.16877	1.98454e-41
AT1G16150	WAKL4	wall associated kinase-like 4	3.16496	1.27621e-23
AT5G11290	AT5G11290	transmembrane protein, putative (DUF247)	3.16237	1.62701e-05
AT5G66400	RAB18	Dehydrin family protein	3.1604	9.24008e-22
AT1G79310	MC7	metacaspase 7	3.15831	7.03775e-11
AT4G33150	AT4G33150	lysine-ketoglutarate reductase/saccharopine dehydrogenase bifunctional enzyme	3.15824	3.44425e-63
AT2G35710	PGSIP7	Nucleotide-diphospho-sugar transferases superfamily protein	3.15776	5.10349e-67
AT1G30220	INT2	inositol transporter 2	3.1576	1.23261e-16
AT5G43860	CLH2	chlorophyllase 2	3.15192	1.75725e-24
AT1G72760	AT1G72760	Protein kinase superfamily protein	3.15041	6.85069e-08
AT5G13080	WRKY75	WRKY DNA-binding protein 75	3.15021	4.89414e-27
AT2G21820	AT2G21820	seed maturation protein	3.14987	5.18442e-07
AT4G39830	AT4G39830	Cupredoxin superfamily protein	3.14733	1.60403e-13
AT5G42050	AT5G42050	DCD (Development and Cell Death) domain protein	3.14656	2.48805e-75
AT5G01300	AT5G01300	PEBP (phosphatidylethanolamine-binding protein) family protein	3.14564	5.13702e-08
AT4G23590	AT4G23590	Tyrosine transaminase family protein	3.14352	7.2842e-08
AT2G44370	AT2G44370	Cysteine/Histidine-rich C1 domain family protein	3.14271	3.58153e-14
AT1G22190	AT1G22190	Integrase-type DNA-binding superfamily protein	3.14183	7.13429e-52
AT3G54420	EP3	homolog of carrot EP3-3 chitinase	3.13946	4.87906e-25
AT1G54100	ALDH7B4	aldehyde dehydrogenase 7B4	3.13601	3.90605e-72
AT1G66725	MIR163	0	3.12832	1.1592e-37
AT3G56260	AT3G56260	hypothetical protein	3.12809	4.21741e-07
AT5G25440	AT5G25440	Protein kinase superfamily protein	3.12683	1.89191e-38
AT4G40065	AT4G40065	other_RNA	3.12311	2.15841e-15
AT2G35930	PUB23	plant U-box 23	3.11821	2.77427e-60
AT1G25400	AT1G25400	transmembrane protein	3.11596	3.1589e-26
AT1G76980	AT1G76980	patatin-like phospholipase domain protein	3.09711	3.68241e-22
AT1G58190	RLP9	receptor like protein 9	3.09683	1.94865e-72
AT1G76520	AT1G76520	Auxin efflux carrier family protein	3.09578	1.9046e-61
AT3G14362	RTFL10	ROTUNDIFOLIA like 10	3.09509	1.90727e-06
AT5G58570	AT5G58570	transmembrane protein	3.08456	1.62771e-15
AT1G07000	EXO70B2	exocyst subunit exo70 family protein B2	3.08003	3.98385e-45
AT5G03860	MLS	malate synthase	3.07565	2.33359e-15
AT3G46930	AT3G46930	Protein kinase superfamily protein	3.07456	1.36444e-49
AT5G43620	AT5G43620	Pre-mRNA cleavage complex II	3.07365	3.78444e-45
AT5G66790	AT5G66790	Protein kinase superfamily protein	3.07191	2.82158e-50
AT3G01175	AT3G01175	transmembrane protein	3.06709	3.00724e-30
AT1G64950	CYP89A5	cytochrome P450, family 89, subfamily A, polypeptide 5	3.06522	8.7328e-63
AT3G46690	AT3G46690	UDP-Glycosyltransferase superfamily protein	3.06376	1.02724e-40
AT2G28400	AT2G28400	senescence regulator (Protein of unknown function, DUF584)	3.06017	2.38746e-11
AT5G19240	AT5G19240	Glycoprotein membrane precursor GPI-anchored	3.05923	6.5582e-42
AT5G15130	WRKY72	WRKY DNA-binding protein 72	3.05293	1.26949e-27
AT5G40780	LHT1	lysine histidine transporter 1	3.04913	1.00541e-19
AT1G02470	AT1G02470	Polyketide cyclase/dehydrase and lipid transport superfamily protein	3.04878	2.18621e-12
AT2G28570	AT2G28570	hypothetical protein	3.0487	1.73013e-37
AT4G30350	AT4G30350	Double Clp-N motif-containing P-loop nucleoside triphosphate hydrolases superfamily protein	3.04568	6.80223e-27
AT1G21680	AT1G21680	DPP6 N-terminal domain-like protein	3.04443	1.86689e-70
AT1G24580	AT1G24580	RING/U-box superfamily protein	3.04254	6.10092e-18
AT1G16160	WAKL5	wall associated kinase-like 5	3.04173	2.04776e-07
AT3G01970	WRKY45	WRKY DNA-binding protein 45	3.03559	8.58374e-32
AT5G20240	PI	K-box region and MADS-box transcription factor family protein	3.03468	9.48901e-29
AT3G26830	PAD3	Cytochrome P450 superfamily protein	3.03388	1.72099e-10
AT1G21100	IGMT1	O-methyltransferase family protein	3.0332	1.55866e-48
AT2G46740	GulLO5	D-arabinono-1,4-lactone oxidase family protein	3.02974	9.10333e-22
AT2G01180	PAP1	phosphatidic acid phosphatase 1	3.02734	2.16915e-65
AT5G06320	NHL3	NDR1/HIN1-like 3	3.02691	1.93843e-55
AT1G34180	NAC016	NAC domain containing protein 16	3.02612	2.0159e-20
AT3G57770	AT3G57770	Protein kinase superfamily protein	3.02574	2.39309e-14
AT1G63580	AT1G63580	Receptor-like protein kinase-related family protein	3.02543	1.97655e-06
AT1G72490	AT1G72490	hypothetical protein	3.02338	5.57074e-16
AT1G21360	GLTP2	glycolipid transfer protein 2	3.01815	2.1742e-31
AT1G15385	AT1G15385	cotton fiber protein	3.01813	2.54546e-07
AT3G25780	AOC3	allene oxide cyclase 3	3.01303	2.83129e-28
AT3G61190	BAP1	BON association protein 1	3.01142	1.79765e-13
AT3G49130	AT3G49130	SWAP (Suppressor-of-White-APricot)/surp RNA-binding domain-containing protein	3.01107	0.00027768
AT3G46620	RDUF1	zinc finger (C3HC4-type RING finger) family protein	3.00494	2.97975e-43
AT3G13790	ATBFRUCT1	Glycosyl hydrolases family 32 protein	2.99609	1.62377e-35
AT1G31350	KUF1	KAR-UP F-box 1	2.99553	1.01293e-53
AT5G28830	AT5G28830	calcium-binding EF hand family protein	2.99462	1.77315e-33
AT1G65500	AT1G65500	transmembrane protein	2.99454	2.1741e-14
AT5G66650	AT5G66650	calcium uniporter (DUF607)	2.98713	2.53332e-29
AT3G26500	PIRL2	plant intracellular ras group-related LRR 2	2.98701	7.77114e-43
AT1G70140	FH8	formin 8	2.98406	4.72382e-21
AT1G03580	AT1G03580	pseudogene	2.9829	3.85702e-18
AT4G26080	ABI1	Protein phosphatase 2C family protein	2.98244	4.72068e-31
AT2G35730	AT2G35730	Heavy metal transport/detoxification superfamily protein	2.98232	3.14471e-12
AT1G77640	AT1G77640	Integrase-type DNA-binding superfamily protein	2.98149	2.27215e-12
AT3G16030	CES101	lectin protein kinase family protein	2.97778	3.85107e-36
AT1G61360	AT1G61360	S-locus lectin protein kinase family protein	2.97607	3.4881e-31
AT1G21326	AT1G21326	VQ motif-containing protein	2.97509	2.53246e-14
AT2G38465	AT2G38465	hypothetical protein	2.97223	2.43538e-07
AT2G47780	AT2G47780	Rubber elongation factor protein (REF)	2.97158	9.53827e-06
AT1G23450	AT1G23450	PPR superfamily protein	2.97104	6.808e-17
AT3G23170	AT3G23170	hypothetical protein	2.96943	9.10953e-56
AT1G65690	AT1G65690	Late embryogenesis abundant (LEA) hydroxyproline-rich glycoprotein family	2.96796	4.37199e-34
AT1G20450	ERD10	Dehydrin family protein	2.95983	2.91129e-07
AT2G43570	CHI	chitinase	2.95819	3.74885e-16
AT4G03460	AT4G03460	Ankyrin repeat family protein	2.95648	3.13456e-08
AT4G33050	EDA39	calmodulin-binding family protein	2.95593	6.26129e-70
AT4G11521	AT4G11521	Receptor-like protein kinase-related family protein	2.95585	1.72202e-09
AT3G25610	AT3G25610	ATPase E1-E2 type family protein / haloacid dehalogenase-like hydrolase family protein	2.95392	3.90104e-59
AT3G54200	AT3G54200	Late embryogenesis abundant (LEA) hydroxyproline-rich glycoprotein family	2.95305	3.92253e-36
AT5G38900	AT5G38900	Thioredoxin superfamily protein	2.951	2.7116e-11
AT1G07430	HAI2	highly ABA-induced PP2C protein 2	2.94786	0.00617273
AT2G46940	AT2G46940	fold protein	2.94525	2.66307e-13
AT3G19580	ZF2	zinc-finger protein 2	2.94348	5.5129e-68
AT2G29950	ELF4-L1	ELF4-like 1	2.94336	7.67962e-10
AT2G24165	AT2G24165	pseudogene	2.94334	5.0253e-06
AT5G19230	AT5G19230	Glycoprotein membrane precursor GPI-anchored	2.93872	2.16123e-59
AT1G27770	ACA1	autoinhibited Ca2 -ATPase 1	2.93763	4.70295e-50
AT1G20350	TIM17-1	translocase inner membrane subunit 17-1	2.93349	3.18407e-10
AT5G07010	ST2A	sulfotransferase 2A	2.93315	6.30097e-43
AT1G66180	AT1G66180	Eukaryotic aspartyl protease family protein	2.93298	1.9372e-17
AT4G14365	XBAT34	hypothetical protein	2.92897	4.75361e-22
AT4G05100	MYB74	myb domain protein 74	2.92863	7.99637e-11
AT4G02410	AT4G02410	Concanavalin A-like lectin protein kinase family protein	2.92797	3.57925e-33
AT3G45970	EXLA1	expansin-like A1	2.92784	1.58867e-43
AT4G16190	AT4G16190	Papain family cysteine protease	2.92673	1.92637e-78
AT1G43590	AT1G43590	transposable_element_gene	2.92364	7.73491e-12
AT1G14370	APK2A	protein kinase 2A	2.92253	4.69279e-40
AT5G55090	MAPKKK15	mitogen-activated protein kinase kinase kinase 15	2.92174	5.55994e-05
AT2G23810	TET8	tetraspanin8	2.91991	3.19871e-51
AT2G38640	AT2G38640	LURP-one-like protein (DUF567)	2.91818	7.76333e-11
AT3G15210	ERF4	ethylene responsive element binding factor 4	2.91805	2.99812e-59
AT1G67100	LBD40	LOB domain-containing protein 40	2.91789	1.0001e-06
AT5G08240	AT5G08240	transmembrane protein	2.9159	2.53411e-36
AT4G37220	AT4G37220	Cold acclimation protein WCOR413 family	2.91238	1.21086e-27
AT5G54960	PDC2	pyruvate decarboxylase-2	2.91137	1.06625e-48
AT3G55900	AT3G55900	F-box family protein	2.9084	2.81049e-05
AT2G18490	AT2G18490	C2H2-like zinc finger protein	2.90753	1.29947e-05
AT5G38240	AT5G38240	Protein kinase family protein	2.90587	2.06171e-06
AT3G45300	IVD	isovaleryl-CoA-dehydrogenase	2.89931	2.29673e-61
AT1G70170	MMP	matrix metalloproteinase	2.89694	2.35722e-37
AT2G41190	AT2G41190	Transmembrane amino acid transporter family protein	2.89649	5.46874e-19
AT1G57630	AT1G57630	Toll-Interleukin-Resistance (TIR) domain family protein	2.89499	2.21197e-05
AT5G17000	AT5G17000	Zinc-binding dehydrogenase family protein	2.89241	1.71099e-38
AT4G33920	AT4G33920	Protein phosphatase 2C family protein	2.89183	4.4929e-60
AT1G44414	AT1G44414	zinc-ribbon domain protein	2.88969	6.63077e-06
AT3G14990	DJ1A	Class I glutamine amidotransferase-like superfamily protein	2.88902	4.9552e-73
AT3G22160	AT3G22160	VQ motif-containing protein	2.88879	1.02724e-40
AT4G34150	AT4G34150	Calcium-dependent lipid-binding (CaLB domain) family protein	2.88714	2.40742e-40
AT4G18205	AT4G18205	Nucleotide-sugar transporter family protein	2.88456	3.12462e-62
AT1G75750	GASA1	GAST1 protein homolog 1	2.88283	2.45425e-48
AT1G52200	AT1G52200	PLAC8 family protein	2.88175	3.0556e-25
AT3G50930	BCS1	cytochrome BC1 synthesi	2.88052	9.62357e-24
AT5G47590	AT5G47590	Heat shock protein HSP20/alpha crystallin family	2.87352	4.00228e-17
AT1G73500	MKK9	MAP kinase kinase 9	2.8729	1.66799e-47
AT3G56880	AT3G56880	VQ motif-containing protein	2.87063	1.53015e-58
AT4G27280	AT4G27280	Calcium-binding EF-hand family protein	2.86741	6.88622e-12
AT1G21670	AT1G21670	DPP6 amino-terminal domain protein	2.86701	1.11709e-38
AT3G14200	AT3G14200	Chaperone DnaJ-domain superfamily protein	2.86569	1.20438e-38
AT1G68690	PERK9	Protein kinase superfamily protein	2.86491	8.80509e-42
AT5G10380	RING1	RING/U-box superfamily protein	2.86469	1.15741e-31
AT3G16510	AT3G16510	Calcium-dependent lipid-binding (CaLB domain) family protein	2.86405	9.2252e-22
AT4G15248	BBX30	B-box type zinc finger family protein	2.86361	5.91721e-18
AT2G17660	AT2G17660	RPM1-interacting protein 4 (RIN4) family protein	2.86313	1.49216e-05
AT1G76070	AT1G76070	hypothetical protein	2.86217	2.93102e-34
AT3G01290	HIR2	SPFH/Band 7/PHB domain-containing membrane-associated protein family	2.85955	3.60728e-64
AT2G39660	BIK1	botrytis-induced kinase1	2.8586	1.67867e-47
AT3G21330	AT3G21330	basic helix-loop-helix (bHLH) DNA-binding superfamily protein	2.85789	6.68178e-08
AT3G62260	AT3G62260	Protein phosphatase 2C family protein	2.85496	4.47288e-41
AT3G26470	AT3G26470	Powdery mildew resistance protein, RPW8 domain-containing protein	2.84945	4.99297e-38
AT1G74080	MYB122	myb domain protein 122	2.84893	0.000100707
AT4G17230	SCL13	SCARECROW-like 13	2.84751	1.66475e-68
AT3G49210	AT3G49210	O-acyltransferase (WSD1-like) family protein	2.8471	1.95369e-36
AT4G22070	WRKY31	WRKY DNA-binding protein 31	2.84247	1.42625e-10
AT2G41010	CAMBP25	calmodulin (CAM)-binding protein of 25 kDa	2.83678	5.77421e-36
AT5G54300	AT5G54300	cotton fiber-like protein (DUF761)	2.8331	1.95209e-20
AT1G09070	SRC2	soybean gene regulated by cold-2	2.83284	1.60529e-56
AT1G07620	ATOBGM	GTP-binding protein Obg/CgtA	2.83258	1.03704e-11
AT3G49780	PSK4	phytosulfokine 4 precursor	2.83148	1.6552e-62
AT5G63390	AT5G63390	O-fucosyltransferase family protein	2.83007	6.81906e-06
AT4G39675	AT4G39675	hypothetical protein	2.82895	1.04492e-09
AT3G28850	AT3G28850	Glutaredoxin family protein	2.8269	7.09725e-20
AT5G02020	SIS	E3 ubiquitin-protein ligase RLIM-like protein	2.82487	2.58741e-21
AT5G51830	AT5G51830	pfkB-like carbohydrate kinase family protein	2.82366	4.82637e-32
AT1G42990	BZIP60	basic region/leucine zipper motif 60	2.82322	2.57558e-50
AT3G51660	AT3G51660	Tautomerase/MIF superfamily protein	2.82175	4.05543e-14
AT2G47485	AT2G47485	hypothetical protein	2.82112	8.97911e-15
AT4G15760	MO1	monooxygenase 1	2.81872	1.30514e-58
AT4G33985	AT4G33985	membrane insertase, putative (DUF1685)	2.81118	3.16467e-12
AT4G11280	ACS6	1-aminocyclopropane-1-carboxylic acid (acc) synthase 6	2.81076	1.35362e-34
AT1G74360	AT1G74360	Leucine-rich repeat protein kinase family protein	2.81034	3.47876e-24
AT2G05380	GRP3S	glycine-rich protein 3 short isoform	2.80773	5.26278e-55
AT5G10140	FLC	K-box region and MADS-box transcription factor family protein	2.80531	9.03902e-42
AT3G17520	AT3G17520	Late embryogenesis abundant protein (LEA) family protein	2.80197	0.000104765
AT1G28380	NSL1	MAC/Perforin domain-containing protein	2.79819	1.26896e-56
AT3G02800	PFA-DSP3	Tyrosine phosphatase family protein	2.79111	5.91031e-19
AT1G08630	THA1	threonine aldolase 1	2.79081	9.01137e-18
AT4G13310	CYP71A20	cytochrome P450, family 71, subfamily A, polypeptide 20	2.78977	4.10031e-07
AT1G69252	AT1G69252	other_RNA	2.78829	1.17113e-63
AT3G10500	NAC053	NAC domain containing protein 53	2.78732	2.31498e-57
AT3G23560	ALF5	MATE efflux family protein	2.783	2.62708e-68
AT3G63380	AT3G63380	ATPase E1-E2 type family protein / haloacid dehalogenase-like hydrolase family protein	2.78136	1.07518e-27
AT3G16720	ATL2	TOXICOS EN LEVADURA 2	2.78019	2.82792e-22
AT4G37050	PLP4	PATATIN-like protein 4	2.77962	1.61921e-05
AT2G23680	AT2G23680	Cold acclimation protein WCOR413 family	2.77715	6.33315e-27
AT2G17040	NAC036	NAC domain containing protein 36	2.77671	1.67426e-11
AT4G03320	Tic20-IV	translocon at the inner envelope membrane of chloroplasts 20-IV	2.77537	3.02868e-23
AT5G20790	AT5G20790	transmembrane protein	2.77341	0.000163325
AT1G18740	AT1G18740	ROH1, putative (DUF793)	2.76817	1.71941e-46
AT5G24160	SQE6	squalene monooxygenase 6	2.76753	2.72149e-64
AT5G65870	PSK5	phytosulfokine 5 precursor	2.76701	6.54571e-16
AT1G65850	AT1G65850	Disease resistance protein (TIR-NBS-LRR class) family	2.76157	8.33961e-11
AT3G24927	AT3G24927	pseudogene	2.75922	1.35054e-58
AT1G15050	IAA34	indole-3-acetic acid inducible 34	2.75795	0.000109007
AT1G18200	RABA6b	Rab GTPase-like A1I protein	2.75666	2.79239e-17
AT5G12010	AT5G12010	nuclease	2.75609	9.59353e-26
AT1G73120	AT1G73120	F-box/RNI superfamily protein	2.75471	4.03039e-39
AT2G40000	HSPRO2	ortholog of sugar beet HS1 PRO-1 2	2.75237	2.61525e-50
AT2G27690	CYP94C1	cytochrome P450, family 94, subfamily C, polypeptide 1	2.75181	9.58334e-18
AT5G11650	AT5G11650	alpha/beta-Hydrolases superfamily protein	2.75141	1.05183e-34
AT4G08360	AT4G08360	KOW domain-containing protein	2.75095	1.98762e-05
AT2G38350	AT2G38350	hypothetical protein	2.7457	9.20362e-05
AT5G44350	AT5G44350	ethylene-responsive nuclear protein-like protein	2.74265	8.40363e-12
AT4G22758	AT4G22758	PPR containing protein	2.74186	1.44524e-16
AT2G40180	PP2C5	phosphatase 2C5	2.73457	3.3528e-05
AT1G17960	AT1G17960	Threonyl-tRNA synthetase	2.73392	7.81094e-10
AT1G31355	AT1G31355	pseudogene	2.73254	1.97466e-12
AT3G21520	DMP1	transmembrane protein, putative (DUF679 domain membrane protein 1)	2.72781	1.38527e-07
AT3G45660	AT3G45660	Major facilitator superfamily protein	2.72699	2.2333e-05
AT4G27290	AT4G27290	S-locus lectin protein kinase family protein	2.72687	1.80934e-15
AT4G09770	AT4G09770	TRAF-like family protein	2.72265	2.60315e-06
AT3G44260	CAF1a	Polynucleotidyl transferase, ribonuclease H-like superfamily protein	2.72261	8.34782e-10
AT3G51890	AT3G51890	Clathrin light chain protein	2.71907	4.81347e-39
AT5G44575	AT5G44575	hypothetical protein	2.71896	9.84027e-06
AT3G26690	NUDX13	nudix hydrolase homolog 13	2.71729	2.44558e-39
AT1G30755	AT1G30755	elongation factor G, putative (DUF668)	2.71694	2.71222e-26
AT1G76970	AT1G76970	Target of Myb protein 1	2.71628	1.38934e-38
AT3G09960	AT3G09960	Calcineurin-like metallo-phosphoesterase superfamily protein	2.71174	8.90403e-06
AT5G14470	AT5G14470	GHMP kinase family protein	2.71174	2.09301e-26
AT5G35580	AT5G35580	Protein kinase superfamily protein	2.70825	2.6798e-35
AT1G50750	AT1G50750	aminotransferase-like, mobile domain protein	2.70797	8.21169e-13
AT1G73300	scpl2	serine carboxypeptidase-like 2	2.70515	1.3905e-15
AT1G60730	AT1G60730	NAD(P)-linked oxidoreductase superfamily protein	2.70415	7.44843e-48
AT2G26355	AT2G26355	Natural antisense transcript overlaps with AT2G26360	2.70383	2.80504e-46
AT2G28110	FRA8	Exostosin family protein	2.70289	1.63585e-33
AT1G56280	DI19	drought-induced 19	2.70219	2.79968e-96
AT4G19520	AT4G19520	disease resistance protein (TIR-NBS-LRR class) family	2.70074	4.03771e-45
AT1G80110	PP2-B11	phloem protein 2-B11	2.69232	6.19086e-12
AT3G10985	SAG20	senescence associated gene 20	2.69212	1.79689e-51
AT4G12000	AT4G12000	SNARE associated Golgi protein family	2.69181	3.05531e-13
AT1G32950	AT1G32950	Subtilase family protein	2.69131	1.9951e-08
AT3G05200	ATL6	RING/U-box superfamily protein	2.68713	2.09129e-49
AT4G08040	ACS11	1-aminocyclopropane-1-carboxylate synthase 11	2.68455	2.37242e-09
AT1G78290	SNRK2-8	Protein kinase superfamily protein	2.68411	6.56058e-52
AT5G53970	TAT7	Tyrosine transaminase family protein	2.68351	2.87023e-60
AT5G13205	AT5G13205	transposable_element_gene	2.6829	1.28096e-24
AT2G24130	AT2G24130	Leucine-rich receptor-like protein kinase family protein	2.68244	0.000230271
AT3G14680	CYP72A14	cytochrome P450, family 72, subfamily A, polypeptide 14	2.68178	3.59249e-25
AT5G43380	TOPP6	type one serine/threonine protein phosphatase 6	2.68169	1.03073e-19
AT4G23220	CRK14	cysteine-rich RECEPTOR-like kinase	2.68143	2.97072e-12
AT2G32020	AT2G32020	Acyl-CoA N-acyltransferases (NAT) superfamily protein	2.6786	1.46103e-09
AT2G33580	LYK5	Protein kinase superfamily protein	2.67844	2.41744e-38
AT3G25600	AT3G25600	Calcium-binding EF-hand family protein	2.67662	2.06078e-46
AT3G10280	KCS14	3-ketoacyl-CoA synthase 14	2.67343	0.000223882
AT3G15620	UVR3	DNA photolyase family protein	2.6721	4.23615e-57
AT2G44790	UCC2	uclacyanin 2	2.66712	8.06339e-55
AT1G19750	AT1G19750	Transducin/WD40 repeat-like superfamily protein	2.66474	1.11911e-11
AT5G45310	AT5G45310	coiled-coil protein	2.65873	1.00778e-25
AT2G02220	PSKR1	phytosulfokin receptor 1	2.6578	6.1411e-49
AT3G53160	UGT73C7	UDP-glucosyl transferase 73C7	2.65727	5.0486e-09
AT5G43420	AT5G43420	RING/U-box superfamily protein	2.65656	3.22947e-12
AT4G21830	MSRB7	methionine sulfoxide reductase B7	2.65243	3.4448e-11
AT5G42010	AT5G42010	Transducin/WD40 repeat-like superfamily protein	2.64497	6.07171e-12
AT5G01040	LAC8	laccase 8	2.64011	4.5767e-24
AT4G15230	ABCG30	pleiotropic drug resistance 2	2.63427	6.66685e-46
AT4G24960	HVA22D	HVA22 homologue D	2.63385	2.27569e-07
AT2G37750	AT2G37750	hypothetical protein	2.63324	3.90268e-39
AT5G56980	AT5G56980	cotton fiber protein	2.63188	3.12017e-27
AT4G15330	CYP705A1	cytochrome P450, family 705, subfamily A, polypeptide 1	2.62879	5.26385e-16
AT1G62420	AT1G62420	DUF506 family protein (DUF506)	2.62855	9.54656e-05
AT4G24040	TRE1	trehalase 1	2.62724	7.14753e-34
AT5G46500	AT5G46500	protein VARIATION IN COMPOUND TRIGGERED ROOT growth protein	2.62606	1.70977e-13
AT5G63450	CYP94B1	cytochrome P450, family 94, subfamily B, polypeptide 1	2.62337	2.60725e-16
AT4G28085	AT4G28085	transmembrane protein	2.62294	2.90258e-15
AT2G45210	SAUR36	SAUR-like auxin-responsive protein family	2.62238	2.8614e-36
AT3G09830	AT3G09830	Protein kinase superfamily protein	2.62212	5.7329e-40
AT4G14746	AT4G14746	neurogenic locus notch-like protein	2.62182	9.07179e-14
AT5G23950	AT5G23950	Calcium-dependent lipid-binding (CaLB domain) family protein	2.61925	4.88473e-06
AT1G22500	ATL15	RING/U-box superfamily protein	2.61846	3.27753e-58
AT4G23180	CRK10	cysteine-rich RLK (RECEPTOR-like protein kinase) 10	2.61793	5.19861e-37
AT5G18270	ANAC087	NAC domain containing protein 87	2.61617	1.34312e-43
AT4G38560	AT4G38560	phospholipase-like protein (PEARLI 4) family protein	2.61532	2.71826e-05
AT3G22460	OASA2	O-acetylserine (thiol) lyase (OAS-TL) isoform A2	2.61471	7.87442e-27
AT5G28920	AT5G28920	hypothetical protein	2.61395	8.69813e-05
AT4G24160	AT4G24160	alpha/beta-Hydrolases superfamily protein	2.61246	4.98528e-54
AT1G09970	LRR XI-23	Leucine-rich receptor-like protein kinase family protein	2.61205	2.57137e-53
AT4G04620	ATG8B	Ubiquitin-like superfamily protein	2.60944	1.65218e-58
AT3G57380	AT3G57380	Glycosyltransferase family 61 protein	2.6077	6.54075e-13
AT2G01300	AT2G01300	mediator of RNA polymerase II transcription subunit	2.60208	2.07571e-13
AT3G09940	MDHAR	monodehydroascorbate reductase	2.59548	1.28627e-14
AT5G15853	AT5G15853	hypothetical protein	2.59341	1.61965e-05
AT3G13080	ABCC3	multidrug resistance-associated protein 3	2.59239	1.77049e-54
AT2G29420	GSTU7	glutathione S-transferase tau 7	2.58813	2.5371e-22
AT3G14620	CYP72A8	cytochrome P450, family 72, subfamily A, polypeptide 8	2.58772	4.60245e-51
AT1G23040	AT1G23040	hydroxyproline-rich glycoprotein family protein	2.58741	3.46047e-35
AT5G13220	JAZ10	jasmonate-zim-domain protein 10	2.58695	9.77309e-13
AT4G19950	AT4G19950	polyadenylate-binding protein 1-B-binding protein	2.58401	2.275e-14
AT4G11000	AT4G11000	Ankyrin repeat family protein	2.58192	5.25438e-08
AT4G28350	AT4G28350	Concanavalin A-like lectin protein kinase family protein	2.58145	6.98916e-12
AT4G38550	AT4G38550	phospholipase-like protein (PEARLI 4) family protein	2.58109	5.00535e-08
AT5G25450	AT5G25450	Cytochrome bd ubiquinol oxidase, 14kDa subunit	2.57941	7.23208e-10
AT2G46430	CNGC3	cyclic nucleotide gated channel 3	2.57745	7.26964e-24
AT1G78410	AT1G78410	VQ motif-containing protein	2.57591	1.91967e-05
AT5G06300	LOG7	Putative lysine decarboxylase family protein	2.57462	1.18918e-19
AT2G31880	SOBIR1	Leucine-rich repeat protein kinase family protein	2.57297	3.38655e-47
AT1G15040	GAT1_2.1	Class I glutamine amidotransferase-like superfamily protein	2.57208	5.50748e-39
AT4G35985	AT4G35985	Senescence/dehydration-associated protein-like protein	2.57167	7.14435e-13
AT4G15550	IAGLU	indole-3-acetate beta-D-glucosyltransferase	2.56942	2.54569e-58
AT1G71040	LPR2	Cupredoxin superfamily protein	2.56772	1.61404e-58
AT2G46750	GulLO2	D-arabinono-1,4-lactone oxidase family protein	2.56612	1.44143e-40
AT3G61280	AT3G61280	O-glucosyltransferase rumi-like protein (DUF821)	2.56506	8.5952e-07
AT5G18310	AT5G18310	ubiquitin hydrolase	2.56422	5.15825e-54
AT2G47270	UPB1	transcription factor UPBEAT protein	2.56377	3.87166e-32
AT5G46040	AT5G46040	Major facilitator superfamily protein	2.56365	3.43634e-07
AT4G15260	AT4G15260	UDP-Glycosyltransferase superfamily protein	2.5631	7.43517e-45
AT1G78080	RAP2.4	related to AP2 4	2.56228	1.83818e-25
AT3G54990	SMZ	Integrase-type DNA-binding superfamily protein	2.56071	3.96343e-29
AT4G39070	BZS1	B-box zinc finger family protein	2.5602	3.24834e-29
AT5G48540	AT5G48540	receptor-like protein kinase-related family protein	2.55947	6.65856e-26
AT2G25735	AT2G25735	hypothetical protein	2.55869	2.0101e-33
AT5G66052	AT5G66052	transmembrane protein	2.55745	9.4826e-41
AT4G21400	CRK28	cysteine-rich RLK (RECEPTOR-like protein kinase) 28	2.55727	5.30201e-35
AT5G20480	EFR	EF-TU receptor	2.55722	2.21114e-19
AT5G13750	ZIFL1	zinc induced facilitator-like 1	2.55705	4.25188e-36
AT5G22690	AT5G22690	Disease resistance protein (TIR-NBS-LRR class) family	2.55671	1.60406e-41
AT5G46845	MIR160C	0	2.55442	1.18298e-10
AT1G68450	PDE337	VQ motif-containing protein	2.55273	3.78664e-12
AT2G44010	AT2G44010	hypothetical protein	2.55168	1.02394e-28
AT5G58660	AT5G58660	2-oxoglutarate (2OG) and Fe(II)-dependent oxygenase superfamily protein	2.55159	9.43418e-14
AT3G52800	AT3G52800	A20/AN1-like zinc finger family protein	2.5508	2.5706e-43
AT1G22990	HIPP22	Heavy metal transport/detoxification superfamily protein	2.5505	4.00428e-07
AT5G49070	KCS21	3-ketoacyl-CoA synthase 21	2.54887	0.000218827
AT5G64100	AT5G64100	Peroxidase superfamily protein	2.54795	4.58531e-21
AT5G41740	AT5G41740	Disease resistance protein (TIR-NBS-LRR class) family	2.54761	3.53409e-19
AT1G76680	OPR1	12-oxophytodienoate reductase 1	2.54722	2.0958e-51
AT4G16680	AT4G16680	P-loop containing nucleoside triphosphate hydrolases superfamily protein	2.54663	6.61375e-39
AT2G02230	PP2-B1	phloem protein 2-B1	2.54506	4.97967e-09
AT1G09480	AT1G09480	NAD(P)-binding Rossmann-fold superfamily protein	2.54486	1.0229e-10
AT1G74790	AT1G74790	catalytics	2.54445	7.1203e-28
AT1G49570	AT1G49570	Peroxidase superfamily protein	2.54357	0.000663096
AT1G65240	AT1G65240	Eukaryotic aspartyl protease family protein	2.54177	3.1436e-07
AT1G21010	AT1G21010	poly polymerase	2.54092	5.41038e-18
AT3G44570	AT3G44570	retrotransposon ORF-1 protein	2.5409	1.90071e-06
AT4G13110	AT4G13110	BSD domain-containing protein	2.53985	2.71397e-14
AT1G73680	ALPHA DOX2	alpha dioxygenase	2.5386	2.15284e-24
AT1G27990	AT1G27990	transmembrane protein	2.53735	0.000196262
AT3G09270	GSTU8	glutathione S-transferase TAU 8	2.5327	2.53172e-26
AT3G54950	pPLAIIIbeta	patatin-like protein 6	2.53197	2.64757e-18
AT5G12380	ANNAT8	annexin 8	2.53091	1.72793e-05
AT3G61028	AT3G61028	Putative endonuclease or glycosyl hydrolase	2.52894	0.00116623
AT5G46080	AT5G46080	Protein kinase superfamily protein	2.52713	2.14893e-10
AT4G05020	NDB2	NAD(P)H dehydrogenase B2	2.52639	1.07128e-24
AT1G29640	AT1G29640	senescence regulator (Protein of unknown function, DUF584)	2.52586	3.07183e-25
AT3G57740	AT3G57740	Protein kinase superfamily protein	2.52443	7.06145e-09
AT2G23150	NRAMP3	natural resistance-associated macrophage protein 3	2.52328	1.11025e-49
AT1G78340	GSTU22	glutathione S-transferase TAU 22	2.52212	2.80544e-15
AT5G44417	AT5G44417	pseudogene	2.52063	6.39642e-18
AT1G66920	AT1G66920	Protein kinase superfamily protein	2.5198	1.16192e-13
AT4G32810	CCD8	carotenoid cleavage dioxygenase 8	2.51724	2.59599e-10
AT1G17420	LOX3	lipoxygenase 3	2.51713	6.22129e-15
AT5G09430	AT5G09430	alpha/beta-Hydrolases superfamily protein	2.51591	0.00175487
AT3G47480	AT3G47480	Calcium-binding EF-hand family protein	2.51514	1.45456e-06
AT1G26665	AT1G26665	Mediator complex, subunit Med10	2.51395	3.53679e-45
AT3G01420	DOX1	Peroxidase superfamily protein	2.51304	1.0336e-45
AT5G39890	AT5G39890	2-aminoethanethiol dioxygenase, putative (DUF1637)	2.51204	2.05436e-13
AT1G51790	AT1G51790	Leucine-rich repeat protein kinase family protein	2.50456	3.38605e-14
AT5G57560	TCH4	Xyloglucan endotransglucosylase/hydrolase family protein	2.50436	1.81631e-08
AT5G62865	AT5G62865	hypothetical protein	2.50425	8.91153e-42
AT2G18210	AT2G18210	hypothetical protein	2.50368	4.64228e-09
AT1G14480	AT1G14480	Ankyrin repeat family protein	2.50353	2.19685e-06
AT4G16670	AT4G16670	auxin canalization protein (DUF828)	2.50173	1.99645e-36
AT5G53110	AT5G53110	RING/U-box superfamily protein	2.50056	2.04346e-14
AT5G64450	AT5G64450	NYN domain protein	2.50022	8.24223e-06
AT1G06148	AT1G06148	hypothetical protein	2.49973	1.17351e-08
AT2G37760	AKR4C8	NAD(P)-linked oxidoreductase superfamily protein	2.49937	1.21035e-48
AT5G22300	NIT4	nitrilase 4	2.49751	2.69114e-36
AT5G47950	AT5G47950	HXXXD-type acyl-transferase family protein	2.49394	1.76569e-25
AT4G27460	CBSX5	Cystathionine beta-synthase (CBS) family protein	2.4938	2.54399e-13
AT3G20210	DELTA-VPE	delta vacuolar processing enzyme	2.49379	2.40009e-06
AT3G10320	AT3G10320	Glycosyltransferase family 61 protein	2.49151	1.79276e-15
AT2G36540	AT2G36540	Haloacid dehalogenase-like hydrolase (HAD) superfamily protein	2.49122	9.06343e-08
AT1G63860	AT1G63860	Disease resistance protein (TIR-NBS-LRR class) family	2.48735	6.47861e-44
AT2G42350	AT2G42350	RING/U-box superfamily protein	2.48636	1.55307e-20
AT4G22270	MRB1	transmembrane protein, putative (DUF3537)	2.48568	1.225e-11
AT1G01520	ASG4	Homeodomain-like superfamily protein	2.48213	2.12947e-11
AT1G66090	AT1G66090	Disease resistance protein (TIR-NBS class)	2.47833	4.42893e-19
AT1G16110	WAKL6	wall associated kinase-like 6	2.47788	4.75393e-17
AT5G37540	AT5G37540	Eukaryotic aspartyl protease family protein	2.47395	8.03471e-28
AT2G47130	SDR3	NAD(P)-binding Rossmann-fold superfamily protein	2.47296	1.26868e-22
AT1G28190	AT1G28190	hypothetical protein	2.47211	3.87742e-23
AT1G66760	AT1G66760	MATE efflux family protein	2.47128	8.97081e-41
AT5G52640	HSP90.1	heat shock-like protein	2.4711	8.45647e-31
AT1G79245	AT1G79245	pseudogene	2.47084	2.51491e-44
AT1G73540	NUDT21	nudix hydrolase homolog 21	2.46844	3.82382e-29
AT4G01540	NTM1	NAC with transmembrane motif1	2.46757	2.72922e-26
AT4G25390	AT4G25390	Protein kinase superfamily protein	2.46448	1.14797e-29
AT2G43920	HOL2	S-adenosyl-L-methionine-dependent methyltransferases superfamily protein	2.46404	3.56064e-52
AT4G32150	VAMP711	vesicle-associated membrane protein 711	2.46389	6.59908e-54
AT1G23850	AT1G23850	transmembrane protein	2.46228	1.44167e-19
AT4G13395	RTFL12	ROTUNDIFOLIA like 12	2.46215	2.73019e-10
AT1G51890	AT1G51890	Leucine-rich repeat protein kinase family protein	2.45986	2.24961e-20
AT1G71697	CK1	choline kinase 1	2.45908	3.65278e-16
AT1G13540	AT1G13540	hypothetical protein (DUF1262)	2.45802	3.99858e-12
AT2G14210	AGL44	AGAMOUS-like 44	2.45497	8.05672e-07
AT4G23493	AT4G23493	hypothetical protein	2.45408	5.00312e-09
AT1G17380	JAZ5	jasmonate-zim-domain protein 5	2.45343	7.34596e-09
AT2G42890	ML2	MEI2-like 2	2.45202	1.69762e-39
AT4G34138	UGT73B1	UDP-glucosyl transferase 73B1	2.44989	2.04862e-37
AT4G28390	AAC3	ADP/ATP carrier 3	2.44987	8.45136e-46
AT5G14730	AT5G14730	hypothetical protein	2.44959	2.27636e-42
AT5G67340	AT5G67340	ARM repeat superfamily protein	2.44944	2.55273e-17
AT3G03020	AT3G03020	hypothetical protein	2.44653	8.61286e-39
AT1G74450	AT1G74450	BPS1-like protein (DUF793)	2.44504	4.22128e-19
AT3G50480	HR4	homolog of RPW8 4	2.44436	2.51039e-41
AT4G23030	AT4G23030	MATE efflux family protein	2.44328	1.46018e-06
AT4G09830	AT4G09830	nuclear receptor family 2 group C protein	2.44165	8.98957e-54
AT5G48380	BIR1	BAK1-interacting receptor-like kinase 1	2.44119	3.07425e-35
AT5G35110	AT5G35110	hypothetical protein	2.43993	0.000491789
AT5G48657	AT5G48657	defense protein-like protein	2.43338	4.18997e-13
AT4G31550	WRKY11	WRKY DNA-binding protein 11	2.43334	6.0092e-22
AT5G65080	MAF5	K-box region/MADS-box transcription factor family protein	2.43244	1.40026e-06
AT1G59870	PEN3	ABC-2 and Plant PDR ABC-type transporter family protein	2.42801	3.23188e-33
AT4G27830	BGLU10	beta glucosidase 10	2.42565	9.44464e-36
AT5G03890	AT5G03890	hypothetical protein	2.42465	5.36556e-05
AT2G31990	AT2G31990	Exostosin family protein	2.42317	2.77332e-16
AT3G19240	AT3G19240	Vacuolar import/degradation, Vid27-related protein	2.42285	5.92574e-32
AT1G10155	PP2-A10	phloem protein 2-A10	2.42228	4.09397e-06
AT1G43910	AT1G43910	P-loop containing nucleoside triphosphate hydrolases superfamily protein	2.42097	3.66811e-15
AT5G60250	AT5G60250	zinc finger (C3HC4-type RING finger) family protein	2.42047	1.40244e-09
AT5G11410	AT5G11410	Protein kinase superfamily protein	2.41992	1.62707e-07
AT3G62720	XT1	xylosyltransferase 1	2.41929	4.93372e-21
AT3G02990	HSFA1E	heat shock transcription factor A1E	2.41892	4.25556e-25
AT4G01250	WRKY22	WRKY family transcription factor	2.41586	1.91616e-40
AT1G17020	SRG1	senescence-related gene 1	2.41323	7.34568e-18
AT4G35190	LOG5	Putative lysine decarboxylase family protein	2.41318	6.0117e-08
AT1G17147	AT1G17147	VQ motif-containing protein	2.41149	1.1995e-09
AT1G77380	AAP3	amino acid permease 3	2.40824	2.4992e-19
AT1G18290	AT1G18290	DUF4228 domain protein	2.40781	1.79963e-07
AT1G20070	AT1G20070	hypothetical protein	2.40724	0.00239845
AT1G55020	LOX1	lipoxygenase 1	2.40325	1.59664e-33
AT5G43440	AT5G43440	2-oxoglutarate (2OG) and Fe(II)-dependent oxygenase superfamily protein	2.40319	1.09212e-06
AT1G13510	AT1G13510	hypothetical protein (DUF1262)	2.40263	2.59767e-06
AT5G37750	AT5G37750	Chaperone DnaJ-domain superfamily protein	2.40225	2.48757e-06
AT5G03550	AT5G03550	MATH domain/coiled-coil protein	2.40003	3.10261e-05
AT5G50760	AT5G50760	SAUR-like auxin-responsive protein family	2.39822	6.50966e-40
AT3G47210	AT3G47210	hypothetical protein (DUF247)	2.39441	1.60806e-16
AT3G06520	AT3G06520	agenet domain-containing protein	2.39138	8.4273e-07
AT1G20440	COR47	cold-regulated 47	2.3908	9.23608e-10
AT5G05600	AT5G05600	2-oxoglutarate (2OG) and Fe(II)-dependent oxygenase superfamily protein	2.39027	3.67465e-11
AT4G30470	AT4G30470	NAD(P)-binding Rossmann-fold superfamily protein	2.39001	3.23196e-16
AT3G49530	NAC062	NAC domain containing protein 62	2.38855	8.42295e-28
AT4G12120	SEC1B	Sec1/munc18-like (SM) proteins superfamily	2.38837	4.76763e-23
AT3G09440	AT3G09440	Heat shock protein 70 (Hsp 70) family protein	2.38638	2.48052e-17
AT3G04060	NAC046	NAC domain containing protein 46	2.38539	1.69174e-09
AT5G06230	TBL9	TRICHOME BIREFRINGENCE-LIKE 9	2.3853	3.92966e-10
AT3G14610	CYP72A7	cytochrome P450, family 72, subfamily A, polypeptide 7	2.38413	1.00556e-41
AT1G02390	GPAT2	glycerol-3-phosphate acyltransferase 2	2.38142	1.58474e-11
AT4G17500	ERF-1	ethylene responsive element binding factor 1	2.38128	2.41678e-14
AT4G15975	AT4G15975	RING/U-box superfamily protein	2.38079	0.000128158
AT1G21400	AT1G21400	Thiamin diphosphate-binding fold (THDP-binding) superfamily protein	2.37933	1.33143e-31
AT2G25690	AT2G25690	DUF581 family protein, putative (DUF581)	2.37788	7.47655e-38
AT5G25110	CIPK25	CBL-interacting protein kinase 25	2.37641	2.0051e-05
AT5G59550	RDUF2	zinc finger (C3HC4-type RING finger) family protein	2.37635	4.25814e-40
AT1G31130	AT1G31130	polyadenylate-binding protein 1-B-binding protein	2.37552	5.23708e-36
AT5G05490	SYN1	Rad21/Rec8-like family protein	2.37544	0.0175249
AT3G05880	RCI2A	Low temperature and salt responsive protein family	2.37455	7.45593e-36
AT3G16330	AT3G16330	Avr9/Cf-9 rapidly elicited protein	2.37439	1.10243e-16
AT3G09620	AT3G09620	P-loop containing nucleoside triphosphate hydrolases superfamily protein	2.37432	2.4942e-08
AT1G71330	NAP5	non-intrinsic ABC protein 5	2.3733	7.27418e-06
AT3G53230	AtCDC48B	ATPase, AAA-type, CDC48 protein	2.36586	8.48742e-46
AT2G44840	ERF13	ethylene-responsive element binding factor 13	2.3641	1.14954e-06
AT3G08760	ATSIK	Protein kinase superfamily protein	2.36346	1.334e-48
AT1G22570	AT1G22570	Major facilitator superfamily protein	2.36159	5.08496e-36
AT3G26440	AT3G26440	transmembrane protein, putative (DUF707)	2.36091	2.45675e-37
AT4G36670	PMT6	Major facilitator superfamily protein	2.35927	8.70123e-28
AT1G54575	AT1G54575	hypothetical protein	2.35895	2.06881e-14
AT4G23260	CRK18	cysteine-rich RLK (RECEPTOR-like protein kinase) 18	2.35824	2.71183e-34
AT1G32640	MYC2	Basic helix-loop-helix (bHLH) DNA-binding family protein	2.35622	4.95662e-43
AT5G65925	AT5G65925	hypothetical protein	2.35563	2.48326e-22
AT1G61470	AT1G61470	Polynucleotidyl transferase, ribonuclease H-like superfamily protein	2.3554	3.72033e-09
AT2G25470	RLP21	receptor like protein 21	2.35409	8.86611e-08
AT5G18130	AT5G18130	transmembrane protein	2.3537	1.75777e-46
AT3G20600	NDR1	Late embryogenesis abundant (LEA) hydroxyproline-rich glycoprotein family	2.35098	1.24852e-21
AT2G32030	AT2G32030	Acyl-CoA N-acyltransferases (NAT) superfamily protein	2.3499	2.117e-11
AT3G54510	AT3G54510	Early-responsive to dehydration stress protein (ERD4)	2.3486	2.82217e-47
AT5G26030	FC1	ferrochelatase 1	2.34849	5.11011e-45
AT4G32870	AT4G32870	Polyketide cyclase/dehydrase and lipid transport superfamily protein	2.34832	2.33125e-10
AT3G04000	AT3G04000	NAD(P)-binding Rossmann-fold superfamily protein	2.34732	2.92087e-30
AT3G17225	AT3G17225	Plant invertase/pectin methylesterase inhibitor superfamily protein	2.34667	4.37098e-10
AT1G05700	AT1G05700	Leucine-rich repeat transmembrane protein kinase protein	2.3448	2.11922e-08
AT1G15800	AT1G15800	hypothetical protein	2.34322	1.96407e-26
AT1G02230	NAC004	NAC domain containing protein 4	2.34251	0.00260999
AT3G11050	FER2	ferritin 2	2.34034	1.89093e-14
AT5G12880	AT5G12880	proline-rich family protein	2.33993	5.20747e-19
AT1G27760	SAT32	interferon-related developmental regulator family protein / IFRD protein family	2.33761	2.14062e-23
AT1G08890	AT1G08890	Major facilitator superfamily protein	2.33659	2.49871e-12
AT4G22530	AT4G22530	S-adenosyl-L-methionine-dependent methyltransferases superfamily protein	2.33167	8.88342e-13
AT5G07380	AT5G07380	hypothetical protein	2.32883	1.95154e-14
AT2G23100	AT2G23100	Cysteine/Histidine-rich C1 domain family protein	2.3286	2.30696e-11
AT4G27410	RD26	NAC (No Apical Meristem) domain transcriptional regulator superfamily protein	2.32785	5.41325e-09
AT2G39800	P5CS1	delta1-pyrroline-5-carboxylate synthase 1	2.32611	1.08035e-09
AT3G54490	RPB5E	RNA polymerase II fifth largest subunit, E	2.32515	0.00030878
AT3G20810	JMJD5	2-oxoglutarate (2OG) and Fe(II)-dependent oxygenase superfamily protein	2.31923	7.03358e-08
AT3G25730	EDF3	ethylene response DNA binding factor 3	2.31906	1.48566e-10
AT5G55560	AT5G55560	Protein kinase superfamily protein	2.31807	3.10869e-10
AT5G64260	EXL2	EXORDIUM like 2	2.3179	5.31553e-33
AT4G24340	AT4G24340	Phosphorylase superfamily protein	2.31583	1.51983e-09
AT3G57450	AT3G57450	hypothetical protein	2.31344	4.12873e-40
AT5G65690	PCK2	phosphoenolpyruvate carboxykinase 2	2.3128	1.85264e-11
AT1G76705	AT1G76705	calmodulin binding protein	2.30975	0.00222324
AT3G54000	AT3G54000	TIP41-like protein	2.30726	3.06716e-13
AT5G23220	NIC3	nicotinamidase 3	2.30705	5.44988e-09
AT5G40390	SIP1	Raffinose synthase family protein	2.30601	2.86035e-09
AT5G27520	PNC2	peroxisomal adenine nucleotide carrier 2	2.30573	7.95615e-34
AT1G06520	GPAT1	glycerol-3-phosphate acyltransferase 1	2.30514	5.48645e-26
AT1G32690	AT1G32690	DUF740 family protein	2.30458	5.17789e-22
AT2G24260	LRL1	LJRHL1-like 1	2.3039	2.54712e-43
AT5G48100	TT10	Laccase/Diphenol oxidase family protein	2.30199	0.00315542
AT4G02370	AT4G02370	pectinesterase (Protein of unknown function, DUF538)	2.30198	2.2887e-41
AT3G29810	COBL2	COBRA-like protein 2 precursor	2.30154	3.55025e-28
AT2G29500	AT2G29500	HSP20-like chaperones superfamily protein	2.301	3.93593e-08
AT3G13900	AT3G13900	ATPase E1-E2 type family protein / haloacid dehalogenase-like hydrolase family protein	2.29755	4.33934e-08
AT3G56980	bHLH39	basic helix-loop-helix (bHLH) DNA-binding superfamily protein	2.29651	0.000754461
AT1G08920	ESL1	ERD (early response to dehydration) six-like 1	2.29438	4.09958e-44
AT5G17760	AT5G17760	P-loop containing nucleoside triphosphate hydrolases superfamily protein	2.2938	2.50667e-16
AT1G03220	AT1G03220	Eukaryotic aspartyl protease family protein	2.29293	2.21187e-42
AT2G46620	AT2G46620	P-loop containing nucleoside triphosphate hydrolases superfamily protein	2.29137	6.5101e-42
AT1G05000	PFA-DSP1	Phosphotyrosine protein phosphatases superfamily protein	2.29123	4.69498e-22
AT5G24590	TIP	TCV-interacting protein	2.29102	9.65258e-37
AT4G14548	AT4G14548	other_RNA	2.28978	2.60694e-12
AT2G23450	AT2G23450	Protein kinase superfamily protein	2.28949	5.48232e-40
AT1G55450	AT1G55450	S-adenosyl-L-methionine-dependent methyltransferases superfamily protein	2.28862	3.78942e-20
AT4G22980	AT4G22980	molybdenum cofactor sulfurase-like protein	2.28854	4.51177e-11
AT1G02460	AT1G02460	Pectin lyase-like superfamily protein	2.28802	0.0147817
AT2G23320	WRKY15	WRKY DNA-binding protein 15	2.28681	4.3468e-35
AT2G34600	JAZ7	jasmonate-zim-domain protein 7	2.28232	2.73838e-08
AT5G05965	AT5G05965	cell wall RBR3-like protein	2.28146	8.89321e-09
AT2G15960	AT2G15960	stress-induced protein	2.28063	1.163e-33
AT4G15417	RTL1	RNAse II-like 1	2.27847	0.000152485
AT3G55880	SUE4	Alpha/beta hydrolase related protein	2.27715	2.30011e-18
AT2G46950	CYP709B2	cytochrome P450, family 709, subfamily B, polypeptide 2	2.27587	7.60642e-09
AT1G28600	AT1G28600	GDSL-like Lipase/Acylhydrolase superfamily protein	2.27579	4.16232e-47
AT2G20560	AT2G20560	DNAJ heat shock family protein	2.27519	2.91767e-11
AT5G07680	NAC080	NAC domain containing protein 80	2.27428	2.45403e-18
AT1G08930	ERD6	Major facilitator superfamily protein	2.27415	4.02903e-42
AT4G19370	AT4G19370	chitin synthase, putative (DUF1218)	2.27355	9.29954e-14
AT5G20960	AO1	aldehyde oxidase 1	2.27291	1.06957e-40
AT3G12580	HSP70	heat shock protein 70	2.27269	2.88749e-24
AT1G66580	SAG24	senescence associated gene 24	2.27216	1.40645e-46
AT3G26230	CYP71B24	cytochrome P450, family 71, subfamily B, polypeptide 24	2.27208	3.63415e-28
AT4G21380	RK3	receptor kinase 3	2.26998	1.70939e-08
AT4G27970	SLAH2	SLAC1 homologue 2	2.26967	1.02747e-08
AT3G11580	AT3G11580	AP2/B3-like transcriptional factor family protein	2.26755	7.61029e-11
AT1G63090	PP2-A11	phloem protein 2-A11	2.26353	6.99857e-42
AT1G02340	HFR1	basic helix-loop-helix (bHLH) DNA-binding superfamily protein	2.26214	1.9e-19
AT5G51160	AT5G51160	Ankyrin repeat family protein	2.26211	2.09035e-08
AT3G61160	AT3G61160	Protein kinase superfamily protein	2.26169	2.69042e-26
AT1G61560	MLO6	Seven transmembrane MLO family protein	2.2611	9.77752e-23
AT3G11340	UGT76B1	UDP-Glycosyltransferase superfamily protein	2.25958	1.02129e-18
AT2G43290	MSS3	Calcium-binding EF-hand family protein	2.25646	1.56517e-44
AT1G11185	AT1G11185	other_RNA	2.25548	2.13878e-06
AT3G10450	SCPL7	serine carboxypeptidase-like 7	2.25343	5.89453e-43
AT1G30620	MUR4	NAD(P)-binding Rossmann-fold superfamily protein	2.25062	3.08207e-34
AT3G14770	SWEET2	Nodulin MtN3 family protein	2.24867	9.33388e-29
AT3G59350	AT3G59350	Protein kinase superfamily protein	2.24778	4.35718e-42
AT4G36000	AT4G36000	Pathogenesis-related thaumatin superfamily protein	2.24745	1.0262e-06
AT5G01490	CAX4	cation exchanger 4	2.24627	3.03053e-06
AT1G01120	KCS1	3-ketoacyl-CoA synthase 1	2.24557	1.48788e-12
AT3G08870	AT3G08870	Concanavalin A-like lectin protein kinase family protein	2.24332	1.11208e-08
AT1G29690	CAD1	MAC/Perforin domain-containing protein	2.24297	2.12305e-41
AT1G27720	TAF4B	TBP-associated factor 4B	2.23854	8.47386e-05
AT2G45220	AT2G45220	Plant invertase/pectin methylesterase inhibitor superfamily	2.23637	4.36428e-21
AT1G77000	SKP2B	RNI-like superfamily protein	2.23594	2.15401e-20
AT3G14260	AT3G14260	LURP-one-like protein (DUF567)	2.23452	0.000232667
AT1G67030	ZFP6	zinc finger protein 6	2.23402	6.12511e-33
AT4G12480	EARLI1	Bifunctional inhibitor/lipid-transfer protein/seed storage 2S albumin superfamily protein	2.2328	4.81536e-24
AT5G66675	AT5G66675	transmembrane protein, putative (DUF677)	2.23198	8.4575e-45
AT5G66210	CPK28	calcium-dependent protein kinase 28	2.23033	6.16585e-22
AT3G46700	AT3G46700	UDP-Glycosyltransferase superfamily protein	2.23003	2.67285e-23
AT5G47220	ERF2	ethylene responsive element binding factor 2	2.22957	2.39819e-10
AT1G79450	ALIS5	ALA-interacting subunit 5	2.22939	9.5587e-11
AT3G22260	AT3G22260	Cysteine proteinases superfamily protein	2.22731	5.89902e-29
AT1G57990	PUP18	purine permease 18	2.22581	2.73683e-25
AT2G28890	PLL4	poltergeist like 4	2.2255	1.80018e-18
AT1G67470	AT1G67470	Protein kinase superfamily protein	2.22525	5.20646e-32
AT2G16720	MYB7	myb domain protein 7	2.22468	2.26541e-20
AT5G37260	RVE2	Homeodomain-like superfamily protein	2.22375	1.31707e-06
AT2G30942	AT2G30942	transmembrane protein, putative (DUF3317)	2.22294	5.91338e-05
AT1G78380	GSTU19	glutathione S-transferase TAU 19	2.21993	9.42491e-47
AT1G07040	AT1G07040	plant/protein	2.21924	1.66861e-42
AT4G21215	AT4G21215	transmembrane protein	2.21818	1.74423e-20
AT4G31860	AT4G31860	Protein phosphatase 2C family protein	2.21732	5.20813e-46
AT4G16690	MES16	methyl esterase 16	2.21685	9.23491e-33
AT3G09220	LAC7	laccase 7	2.21628	7.16625e-21
AT3G11370	AT3G11370	Cysteine/Histidine-rich C1 domain family protein	2.21167	0.0307157
AT4G23700	CHX17	cation/H exchanger 17	2.21075	6.59272e-31
AT4G32040	KNAT5	homeobox protein knotted-1-like 5	2.20996	1.99525e-34
AT5G13210	AT5G13210	Uncharacterized conserved protein UCP015417, vWA	2.2099	2.37079e-08
AT1G54095	AT1G54095	DUF1677 family protein, putative (DUF1677)	2.20869	0.000564512
AT4G17800	AT4G17800	Putative AT-hook DNA-binding family protein	2.20829	9.94456e-29
AT5G60100	PRR3	pseudo-response regulator 3	2.2079	0.00117868
AT1G55152	AT1G55152	hypothetical protein	2.20721	1.70604e-35
AT2G34500	CYP710A1	cytochrome P450, family 710, subfamily A, polypeptide 1	2.20713	9.1709e-42
AT1G53940	GLIP2	GDSL-motif lipase 2	2.20632	0.00128508
AT4G11330	MPK5	MAP kinase 5	2.20617	6.90447e-25
AT5G43540	AT5G43540	C2H2 and C2HC zinc fingers superfamily protein	2.20477	4.53304e-09
AT5G11090	AT5G11090	serine-rich protein-like protein	2.20347	4.75519e-31
AT1G07985	AT1G07985	Expressed protein	2.20271	2.76546e-06
AT1G16120	WAKL1	wall associated kinase-like 1	2.20251	3.76574e-07
AT1G70800	EHB1	Calcium-dependent lipid-binding (CaLB domain) family protein	2.20243	4.68281e-05
AT2G21510	AT2G21510	DNAJ heat shock N-terminal domain-containing protein	2.20187	8.65891e-06
AT4G37390	BRU6	Auxin-responsive GH3 family protein	2.19988	8.00916e-36
AT5G59260	AT5G59260	Concanavalin A-like lectin protein kinase family protein	2.19926	1.92235e-09
AT5G11870	AT5G11870	Alkaline phytoceramidase (aPHC)	2.19921	0.000116005
AT3G08970	ATERDJ3A	DNAJ heat shock N-terminal domain-containing protein	2.19617	2.15925e-06
AT3G60690	AT3G60690	SAUR-like auxin-responsive protein family	2.19597	1.38829e-34
AT1G02310	MAN1	Glycosyl hydrolase superfamily protein	2.19523	4.63939e-05
AT1G20900	ESC	Putative AT-hook DNA-binding family protein	2.19343	1.0538e-13
AT1G70300	KUP6	K uptake permease 6	2.19328	5.02789e-30
AT1G10480	ZFP5	zinc finger protein 5	2.19309	3.23012e-07
AT1G16140	WAKL3	pseudogene	2.19229	1.30154e-05
AT5G22890	AT5G22890	C2H2 and C2HC zinc fingers superfamily protein	2.19176	2.24588e-29
AT1G08940	AT1G08940	Phosphoglycerate mutase family protein	2.1847	5.79205e-07
AT3G62590	AT3G62590	alpha/beta-Hydrolases superfamily protein	2.18468	5.86867e-15
AT1G07130	STN1	Nucleic acid-binding, OB-fold-like protein	2.18442	0.00063714
AT4G16162	AT4G16162	Leucine-rich repeat (LRR) family protein	2.18212	0.000928605
AT3G18690	MKS1	MAP kinase substrate 1	2.18196	3.18432e-31
AT5G58620	AT5G58620	zinc finger (CCCH-type) family protein	2.18087	1.69999e-37
AT5G46350	WRKY8	WRKY DNA-binding protein 8	2.17801	5.76034e-07
AT1G62760	AT1G62760	Plant invertase/pectin methylesterase inhibitor superfamily protein	2.17701	3.45282e-06
AT2G21130	AT2G21130	Cyclophilin-like peptidyl-prolyl cis-trans isomerase family protein	2.17645	1.90082e-12
AT1G15100	RHA2A	RING-H2 finger A2A	2.17604	9.38047e-24
AT5G17380	AT5G17380	Thiamine pyrophosphate dependent pyruvate decarboxylase family protein	2.17576	6.69711e-36
AT4G23550	WRKY29	WRKY family transcription factor	2.17548	3.79812e-09
AT5G01050	AT5G01050	Laccase/Diphenol oxidase family protein	2.17494	2.86526e-08
AT1G79270	ECT8	evolutionarily conserved C-terminal region 8	2.17434	1.28194e-33
AT3G17790	PAP17	purple acid phosphatase 17	2.17391	2.67675e-18
AT5G10300	MES5	methyl esterase 5	2.1733	8.04381e-28
AT3G55970	JRG21	jasmonate-regulated gene 21	2.17208	8.82089e-07
AT1G02860	NLA	SPX (SYG1/Pho81/XPR1) domain-containing protein	2.17156	9.23976e-29
AT2G14878	AT2G14878	other_RNA	2.17129	1.15167e-42
AT4G05150	AT4G05150	Octicosapeptide/Phox/Bem1p family protein	2.17124	7.79367e-36
AT1G17240	RLP2	receptor like protein 2	2.17041	3.98896e-07
AT2G28120	AT2G28120	Major facilitator superfamily protein	2.169	4.35872e-39
AT5G05420	AT5G05420	FKBP-like peptidyl-prolyl cis-trans isomerase family protein	2.16821	7.12536e-06
AT5G22550	AT5G22550	transmembrane protein, putative (DUF247)	2.16791	1.67907e-08
AT3G07650	COL9	CONSTANS-like 9	2.16622	1.09709e-12
AT1G27020	AT1G27020	plant/protein	2.16509	4.17066e-31
AT2G36380	ABCG34	pleiotropic drug resistance 6	2.1641	4.50696e-31
AT5G54470	BBX29	B-box type zinc finger family protein	2.16272	0.000162759
AT1G56140	AT1G56140	Leucine-rich repeat transmembrane protein kinase	2.16193	1.14732e-30
AT1G32170	XTH30	xyloglucan endotransglucosylase/hydrolase 30	2.1608	4.3272e-37
AT1G68050	FKF1	flavin-binding, kelch repeat, f box 1	2.15974	0.0112785
AT1G69270	RPK1	receptor-like protein kinase 1	2.15893	3.27814e-39
AT4G15530	PPDK	pyruvate orthophosphate dikinase	2.15853	3.29262e-31
AT5G04720	ADR1-L2	ADR1-like 2	2.15674	7.02289e-23
AT5G05190	AT5G05190	hypothetical protein (DUF3133)	2.15663	2.019e-17
AT3G29575	AFP3	ABI five binding protein 3	2.15564	1.45722e-11
AT2G27830	AT2G27830	hypothetical protein	2.15547	3.06003e-25
AT4G35750	AT4G35750	SEC14 cytosolic factor family protein / phosphoglyceride transfer family protein	2.1539	2.97749e-26
AT5G16910	CSLD2	cellulose-synthase like D2	2.1533	3.50872e-33
AT1G55110	IDD7	indeterminate(ID)-domain 7	2.1499	2.01768e-36
AT3G04110	GLR1.1	glutamate receptor 1.1	2.14858	2.08043e-16
AT5G38200	AT5G38200	Class I glutamine amidotransferase-like superfamily protein	2.14792	2.08617e-28
AT3G11820	SYP121	syntaxin of plants 121	2.14511	1.86055e-40
AT5G45380	DUR3	urea-proton symporter DEGRADATION OF UREA 3 (DUR3)	2.14386	9.27505e-27
AT2G29330	TRI	tropinone reductase	2.14324	8.5855e-15
AT2G38790	AT2G38790	hypothetical protein	2.14316	4.92407e-13
AT5G47740	AT5G47740	Adenine nucleotide alpha hydrolases-like superfamily protein	2.14302	0.00012715
AT5G15845	AT5G15845	Natural antisense transcript overlaps with AT5G15850	2.14288	2.6953e-08
AT1G74930	ORA47	Integrase-type DNA-binding superfamily protein	2.14154	1.27992e-06
AT2G31865	PARG2	poly(ADP-ribose) glycohydrolase 2	2.14111	2.06974e-14
AT5G43170	ZF3	zinc-finger protein 3	2.13851	9.87016e-08
AT5G14930	SAG101	senescence-associated gene 101	2.138	1.67329e-17
AT1G71400	RLP12	receptor like protein 12	2.13518	1.29407e-27
AT3G57540	AT3G57540	Remorin family protein	2.13515	4.06126e-14
AT5G55050	AT5G55050	GDSL-like Lipase/Acylhydrolase superfamily protein	2.13392	1.52844e-19
AT1G59590	ZCF37	ZCF37	2.13368	5.51155e-31
AT4G34970	ADF9	actin depolymerizing factor 9	2.13301	9.51946e-30
AT1G73220	42644	organic cation/carnitine transporter1	2.13251	0.00242273
AT2G24180	CYP71B6	cytochrome p450 71b6	2.13101	4.25791e-39
AT2G04038	bZIP48	basic leucine-zipper 48	2.13024	0.000466086
AT4G24690	NBR1	ubiquitin-associated (UBA)/TS-N domain-containing protein / octicosapeptide/Phox/Bemp1 (PB1) domain-containing protein	2.12913	9.81547e-45
AT4G34390	XLG2	extra-large GTP-binding protein 2	2.12671	6.44387e-35
AT4G32020	AT4G32020	serine/arginine repetitive matrix-like protein	2.12506	3.33922e-36
AT1G78390	NCED9	nine-cis-epoxycarotenoid dioxygenase 9	2.12477	0.00286689
AT5G25120	CYP71B11	cytochrome p450, family 71, subfamily B, polypeptide 11	2.1247	7.93357e-30
AT3G45040	AT3G45040	phosphatidate cytidylyltransferase family protein	2.12117	3.67893e-27
AT1G32920	AT1G32920	hypothetical protein	2.12099	1.19639e-17
AT2G29740	UGT71C2	UDP-glucosyl transferase 71C2	2.11885	5.48508e-15
AT4G11600	GPX6	glutathione peroxidase 6	2.11864	1.98835e-34
AT1G72800	AT1G72800	RNA-binding (RRM/RBD/RNP motifs) family protein	2.11716	4.29535e-14
AT5G42290	AT5G42290	transcription activator-like protein	2.11648	0.00209154
AT5G13820	TBP1	telomeric DNA binding protein 1	2.11516	1.11196e-28
AT1G76410	ATL8	RING/U-box superfamily protein	2.11401	5.6403e-18
AT5G44210	ERF9	erf domain protein 9	2.11385	5.85316e-06
AT4G01026	PYL7	PYR1-like 7	2.113	1.77274e-11
AT5G62570	AT5G62570	Calmodulin binding protein-like protein	2.11258	4.06261e-33
AT5G38210	AT5G38210	Protein kinase family protein	2.11247	1.40709e-18
AT5G66630	DAR5	DA1-related protein 5	2.1115	2.44599e-07
AT1G76180	ERD14	Dehydrin family protein	2.10925	1.485e-16
AT5G44610	MAP18	microtubule-associated protein 18	2.10914	4.2032e-18
AT3G47965	AT3G47965	hypothetical protein	2.10576	9.47305e-22
AT3G52350	AT3G52350	D111/G-patch domain-containing protein	2.09957	0.00144949
AT2G37440	AT2G37440	DNAse I-like superfamily protein	2.09828	2.55101e-08
AT2G31940	AT2G31940	oxidoreductase/transition metal ion-binding protein	2.09729	9.71369e-06
AT5G37770	TCH2	EF hand calcium-binding protein family	2.09709	1.11984e-20
AT5G51440	AT5G51440	HSP20-like chaperones superfamily protein	2.09527	5.89263e-10
AT5G57050	ABI2	Protein phosphatase 2C family protein	2.09271	2.91994e-11
AT2G42790	CSY3	citrate synthase 3	2.08969	3.67292e-36
AT4G28110	MYB41	myb domain protein 41	2.0878	0.000142453
AT1G80570	AT1G80570	RNI-like superfamily protein	2.08759	1.2468e-16
AT4G36791	AT4G36791	hypothetical protein	2.08738	3.25145e-06
AT1G08310	AT1G08310	alpha/beta-Hydrolases superfamily protein	2.08647	0.0011996
AT5G58840	AT5G58840	Subtilase family protein	2.08411	2.51328e-10
AT2G35658	AT2G35658	transmembrane protein	2.08324	2.15343e-06
AT2G41480	AT2G41480	peroxidase superfamily protein	2.08247	2.84064e-06
AT1G23840	AT1G23840	transmembrane protein	2.08076	2.60184e-07
AT3G13090	ABCC6	multidrug resistance-associated protein 8	2.0769	2.94391e-05
AT2G27550	ATC	centroradiali	2.07599	2.0019e-08
AT2G41410	AT2G41410	Calcium-binding EF-hand family protein	2.07477	5.88293e-24
AT5G24140	SQP2	squalene monooxygenase 2	2.07309	1.48805e-09
AT2G34930	AT2G34930	disease resistance family protein / LRR family protein	2.0729	3.72334e-13
AT3G19660	AT3G19660	hypothetical protein	2.0715	2.40785e-16
AT3G59120	AT3G59120	Cysteine/Histidine-rich C1 domain family protein	2.07128	1.07252e-05
AT2G23120	AT2G23120	Late embryogenesis abundant protein, group 6	2.07101	1.64129e-11
AT1G61080	AT1G61080	Hydroxyproline-rich glycoprotein family protein	2.06942	1.12691e-05
AT1G70810	AT1G70810	Calcium-dependent lipid-binding (CaLB domain) family protein	2.06915	3.24171e-19
AT2G37970	SOUL-1	SOUL heme-binding family protein	2.06914	2.4235e-26
AT2G01430	HB17	homeobox-leucine zipper protein 17	2.06913	2.35724e-16
AT1G56550	RGXT3	RhamnoGalacturonan speci&#64257;c Xylosyltransferase 1	2.06891	6.02651e-14
AT2G27150	AAO3	abscisic aldehyde oxidase 3	2.06839	1.34271e-22
AT1G51270	AT1G51270	vesicle-associated protein 1-4	2.06835	4.76444e-21
AT1G19025	AT1G19025	DNA repair metallo-beta-lactamase family protein	2.06809	3.58601e-12
AT2G17500	AT2G17500	Auxin efflux carrier family protein	2.06794	1.22642e-39
AT5G45110	NPR3	NPR1-like protein 3	2.06708	2.12925e-38
AT1G29290	AT1G29290	B-cell lymphoma 6 protein	2.06648	1.93967e-06
AT3G46710	AT3G46710	NB-ARC domain-containing disease resistance protein	2.06603	0.00157846
AT1G75000	AT1G75000	GNS1/SUR4 membrane protein family	2.06597	9.06158e-13
AT2G41640	AT2G41640	Glycosyltransferase family 61 protein	2.06411	2.91524e-25
AT1G58030	CAT2	cationic amino acid transporter 2	2.06152	8.21104e-30
AT4G37150	MES9	methyl esterase 9	2.06032	8.45177e-25
AT1G24150	FH4	formin homologue 4	2.05816	3.03232e-15
AT5G04980	AT5G04980	DNAse I-like superfamily protein	2.05809	1.55985e-21
AT2G20960	pEARLI4	phospholipase-like protein (PEARLI 4) family protein	2.05738	5.40327e-28
AT5G24230	AT5G24230	Lipase class 3-related protein	2.0572	1.21689e-11
AT5G25260	AT5G25260	SPFH/Band 7/PHB domain-containing membrane-associated protein family	2.05692	1.95359e-10
AT1G04880	AT1G04880	HMG (high mobility group) box protein with ARID/BRIGHT DNA-binding domain-containing protein	2.05642	9.3563e-07
AT1G62570	FMO GS-OX4	flavin-monooxygenase glucosinolate S-oxygenase 4	2.05606	2.14058e-12
AT5G49015	AT5G49015	Expressed protein	2.05418	0.00302722
AT5G27600	LACS7	long-chain acyl-CoA synthetase 7	2.04938	2.81993e-37
AT4G23470	AT4G23470	PLAC8 family protein	2.04924	8.43728e-37
AT3G22800	AT3G22800	Leucine-rich repeat (LRR) family protein	2.0486	8.68706e-16
AT1G56540	AT1G56540	Disease resistance protein (TIR-NBS-LRR class) family	2.04484	1.3674e-11
AT5G24530	DMR6	2-oxoglutarate (2OG) and Fe(II)-dependent oxygenase superfamily protein	2.04471	9.78719e-27
AT5G02200	FHL	far-red-elongated hypocotyl1-like protein	2.04422	2.81221e-05
AT1G10220	AT1G10220	ZCF37	2.04415	1.32336e-05
AT1G64610	AT1G64610	Transducin/WD40 repeat-like superfamily protein	2.0436	8.1941e-35
AT2G31980	CYS2	PHYTOCYSTATIN 2	2.04287	3.97502e-05
AT1G71910	AT1G71910	hypothetical protein	2.04035	0.000655519
AT3G22600	AT3G22600	Bifunctional inhibitor/lipid-transfer protein/seed storage 2S albumin superfamily protein	2.03985	1.40111e-27
AT3G27330	AT3G27330	zinc finger (C3HC4-type RING finger) family protein	2.03962	5.9202e-15
AT5G54490	PBP1	pinoid-binding protein 1	2.03707	9.7538e-08
AT1G72360	ERF73	Integrase-type DNA-binding superfamily protein	2.03629	7.32124e-13
AT3G02550	LBD41	LOB domain-containing protein 41	2.03623	1.62747e-12
AT2G07675	AT2G07675	Ribosomal protein S12/S23 family protein	2.03576	2.26148e-07
AT1G77760	NIA1	nitrate reductase 1	2.03526	7.64967e-44
AT1G67970	HSFA8	heat shock transcription factor A8	2.03465	0.00040774
AT1G33560	ADR1	Disease resistance protein (CC-NBS-LRR class) family	2.03461	8.98452e-19
AT1G64230	UBC28	ubiquitin-conjugating enzyme 28	2.03458	9.599e-46
AT4G36770	AT4G36770	UDP-Glycosyltransferase superfamily protein	2.03129	5.96283e-07
AT3G59210	AT3G59210	F-box/RNI-like superfamily protein	2.03094	3.53121e-23
AT4G25410	AT4G25410	basic helix-loop-helix (bHLH) DNA-binding superfamily protein	2.03093	7.15519e-05
AT2G43140	AT2G43140	basic helix-loop-helix (bHLH) DNA-binding superfamily protein	2.03064	5.64698e-08
AT5G26040	HDA2	histone deacetylase 2	2.02939	4.55366e-11
AT1G19310	AT1G19310	RING/U-box superfamily protein	2.02898	1.74602e-16
AT1G55800	AT1G55800	hypothetical protein	2.02828	0.000454068
AT2G30400	OFP2	ovate family protein 2	2.02757	0.00241261
AT4G23010	UTR2	UDP-galactose transporter 2	2.02693	4.8036e-30
AT4G13030	AT4G13030	P-loop containing nucleoside triphosphate hydrolases superfamily protein	2.02252	3.95516e-25
AT1G72770	HAB1	HYPERSENSITIVE TO ABA1	2.02248	2.0093e-32
AT2G31751	AT2G31751	Natural antisense transcript overlaps with AT2G31750	2.02246	1.11358e-12
AT4G22780	ACR7	ACT domain repeat 7	2.02237	1.02135e-24
AT4G28703	AT4G28703	RmlC-like cupins superfamily protein	2.0218	1.31762e-12
AT3G55840	AT3G55840	Hs1pro-1 protein	2.01991	2.49561e-09
AT2G05940	RIPK	Protein kinase superfamily protein	2.0185	9.07821e-30
AT2G33150	PKT3	peroxisomal 3-ketoacyl-CoA thiolase 3	2.01766	4.56946e-38
AT2G31100	AT2G31100	alpha/beta-Hydrolases superfamily protein	2.01743	0.000139484
AT1G71490	AT1G71490	Tetratricopeptide repeat (TPR)-like superfamily protein	2.01737	1.97642e-13
AT3G62290	ARFA1E	ADP-ribosylation factor A1E	2.0155	7.77792e-50
AT4G32940	GAMMA-VPE	gamma vacuolar processing enzyme	2.01473	3.72431e-34
AT3G51430	YLS2	Calcium-dependent phosphotriesterase superfamily protein	2.01411	4.32562e-23
AT5G46780	AT5G46780	VQ motif-containing protein	2.01169	1.36489e-31
AT3G59080	AT3G59080	Eukaryotic aspartyl protease family protein	2.01108	1.69291e-22
AT1G51340	AT1G51340	MATE efflux family protein	2.01023	2.0591e-18
AT5G41810	AT5G41810	Avr9/Cf-9 rapidly elicited protein	2.00825	1.77309e-21
AT5G43520	AT5G43520	Cysteine/Histidine-rich C1 domain family protein	2.00818	0.000157349
AT5G23700	AT5G23700	coiled-coil protein	2.00758	4.28796e-11
AT2G41210	PIP5K5	phosphatidylinositol- 4-phosphate 5-kinase 5	2.00637	1.51961e-14
AT4G33420	AT4G33420	Peroxidase superfamily protein	2.00637	2.98653e-30
AT2G05180	CYP705A6	cytochrome P450, family 705, subfamily A, polypeptide 6	2.00546	0.000607026
AT1G30260	AT1G30260	galactosyltransferase family protein	2.00475	3.3259e-10
AT5G05110	AT5G05110	Cystatin/monellin family protein	2.00213	1.5685e-12
AT1G18570	MYB51	myb domain protein 51	2.00199	1.23824e-27
AT5G64510	TIN1	tunicamycin induced protein	2.00185	2.80962e-13
AT4G12290	AT4G12290	Copper amine oxidase family protein	2.00135	2.17339e-18
AT1G77500	AT1G77500	DUF630 family protein, putative (DUF630 and DUF632)	2.00132	1.73401e-29
AT2G28190	CSD2	copper/zinc superoxide dismutase 2	2.00115	4.23026e-33
AT1G63840	AT1G63840	RING/U-box superfamily protein	2.00113	1.96621e-32
AT1G07400	AT1G07400	HSP20-like chaperones superfamily protein	1.99987	0.000343675
AT1G12200	FMO	Flavin-binding monooxygenase family protein	1.99664	1.78885e-25
AT1G70690	HWI1	Receptor-like protein kinase-related family protein	1.9961	3.93325e-13
AT5G13320	PBS3	Auxin-responsive GH3 family protein	1.99603	2.72499e-05
AT1G67070	DIN9	Mannose-6-phosphate isomerase, type I	1.99525	1.98563e-26
AT2G17430	MLO7	Seven transmembrane MLO family protein	1.99252	7.85886e-11
AT5G38350	AT5G38350	Disease resistance protein (NBS-LRR class) family	1.9914	2.64146e-10
AT3G19390	AT3G19390	Granulin repeat cysteine protease family protein	1.99122	2.53817e-25
AT3G03640	BGLU25	beta glucosidase 25	1.99061	1.02854e-16
AT2G43620	AT2G43620	Chitinase family protein	1.9904	1.29201e-12
AT5G07440	GDH2	glutamate dehydrogenase 2	1.99003	1.4657e-40
AT1G10410	AT1G10410	CW14 protein (DUF1336)	1.98858	4.55514e-36
AT1G14520	MIOX1	myo-inositol oxygenase 1	1.98575	2.07066e-13
AT1G59660	AT1G59660	Nucleoporin autopeptidase	1.98426	1.78249e-22
AT2G15970	COR413-PM1	cold regulated 413 plasma membrane 1	1.98414	2.36832e-14
AT1G65486	AT1G65486	transmembrane protein	1.98382	3.30213e-16
AT5G26270	AT5G26270	transmembrane protein	1.98365	2.91249e-26
AT5G51070	ERD1	Clp ATPase	1.98327	1.98173e-33
AT3G05932	AT3G05932	Natural antisense transcript overlaps with AT3G05930	1.98187	5.07575e-08
AT2G24100	ASG1	ATP-dependent DNA helicase	1.98111	3.01966e-31
AT1G72240	AT1G72240	hypothetical protein	1.98071	8.3028e-05
AT4G11220	BTI2	VIRB2-interacting protein 2	1.98	1.23139e-30
AT1G08830	CSD1	copper/zinc superoxide dismutase 1	1.97958	2.77638e-31
AT3G49690	MYB84	myb domain protein 84	1.97945	8.51645e-06
AT1G15300	CYTOSLEEPER	transposable_element_gene	1.97943	1.92292e-16
AT2G28840	XBAT31	hypothetical protein	1.97899	3.03469e-32
AT3G46110	AT3G46110	UPSTREAM OF FLC-like protein (DUF966)	1.97834	5.05336e-07
AT1G61820	BGLU46	beta glucosidase 46	1.97604	3.2594e-27
AT1G10090	AT1G10090	Early-responsive to dehydration stress protein (ERD4)	1.97595	1.49005e-13
AT1G33600	AT1G33600	Leucine-rich repeat (LRR) family protein	1.97592	3.6286e-30
AT1G10140	AT1G10140	Uncharacterized conserved protein UCP031279	1.97589	1.40905e-28
AT4G18430	RABA1e	RAB GTPase homolog A1E	1.97519	0.000110504
AT4G03030	AT4G03030	Galactose oxidase/kelch repeat superfamily protein	1.97385	2.28966e-32
AT5G54080	HGO	homogentisate 1,2-dioxygenase	1.97373	6.30139e-23
AT5G54230	MYB49	myb domain protein 49	1.97284	3.18163e-14
AT3G57530	CPK32	calcium-dependent protein kinase 32	1.97281	1.54983e-25
AT3G13437	AT3G13437	transmembrane protein	1.97267	1.51983e-05
AT3G12830	AT3G12830	SAUR-like auxin-responsive protein family	1.97231	2.11414e-10
AT3G19010	AT3G19010	2-oxoglutarate (2OG) and Fe(II)-dependent oxygenase superfamily protein	1.97201	2.51689e-19
AT4G16840	AT4G16840	transmembrane protein	1.97121	3.65278e-16
AT2G17290	CPK6	Calcium-dependent protein kinase family protein	1.97021	9.378e-29
AT3G16800	AT3G16800	Protein phosphatase 2C family protein	1.96948	6.71004e-12
AT2G25450	AT2G25450	2-oxoglutarate (2OG) and Fe(II)-dependent oxygenase superfamily protein	1.96923	9.58199e-24
AT5G51580	AT5G51580	hypothetical protein	1.96874	7.84427e-07
AT4G19960	KUP9	K uptake permease 9	1.96418	9.79302e-33
AT1G18210	AT1G18210	Calcium-binding EF-hand family protein	1.96368	9.94038e-31
AT4G29110	AT4G29110	cotton fiber protein	1.96162	5.19459e-05
AT3G03440	AT3G03440	ARM repeat superfamily protein	1.96142	1.57588e-11
AT4G40070	AT4G40070	RING/U-box superfamily protein	1.9612	6.66607e-19
AT1G63440	HMA5	heavy metal atpase 5	1.9599	1.75648e-14
AT1G59910	AT1G59910	Actin-binding FH2 (formin homology 2) family protein	1.95528	4.66354e-37
AT1G03370	AT1G03370	C2 calcium/lipid-binding and GRAM domain containing protein	1.95361	3.47876e-24
AT1G74590	GSTU10	glutathione S-transferase TAU 10	1.95315	4.28634e-11
AT3G54020	AtIPCS1	Inositol phosphorylceramide synthase 1	1.9523	1.20178e-18
AT1G04330	AT1G04330	hypothetical protein	1.95186	0.000294461
AT3G19930	STP4	sugar transporter 4	1.94893	1.38261e-30
AT4G37030	AT4G37030	membrane protein	1.94886	5.19459e-05
AT1G79710	AT1G79710	Major facilitator superfamily protein	1.94866	8.52207e-25
AT1G63750	AT1G63750	Disease resistance protein (TIR-NBS-LRR class) family	1.94804	1.12994e-24
AT1G33102	AT1G33102	hypothetical protein	1.94766	3.4858e-07
AT1G60140	TPS10	trehalose phosphate synthase	1.94759	1.70925e-34
AT1G42470	AT1G42470	Patched family protein	1.94748	6.72056e-34
AT1G21110	IGMT3	O-methyltransferase family protein	1.94639	2.27719e-16
AT1G11960	AT1G11960	ERD (early-responsive to dehydration stress) family protein	1.94624	2.99876e-20
AT2G17220	Kin3	Protein kinase superfamily protein	1.94452	2.57118e-31
AT4G25640	DTX35	detoxifying efflux carrier 35	1.94329	6.82676e-36
AT2G40270	AT2G40270	Protein kinase family protein	1.94312	1.53669e-29
AT4G23170	EP1	receptor-like protein kinase-related family protein	1.94259	2.77082e-07
AT1G30757	AT1G30757	transmembrane protein	1.94249	1.62426e-07
AT5G20260	AT5G20260	Exostosin family protein	1.94189	0.00169595
AT1G69840	AT1G69840	SPFH/Band 7/PHB domain-containing membrane-associated protein family	1.94171	2.18181e-24
AT1G07630	PLL5	pol-like 5	1.93985	1.98911e-15
AT4G21534	SPHK2	Diacylglycerol kinase family protein	1.93817	6.81487e-26
AT1G73880	UGT89B1	UDP-glucosyl transferase 89B1	1.93813	2.66737e-22
AT4G18950	AT4G18950	Integrin-linked protein kinase family	1.9379	1.86033e-33
AT5G20400	AT5G20400	2-oxoglutarate (2OG) and Fe(II)-dependent oxygenase superfamily protein	1.93768	6.86599e-27
AT1G45145	TRX5	thioredoxin H-type 5	1.93536	7.02918e-22
AT1G26250	AT1G26250	Proline-rich extensin-like family protein	1.93532	0.00173266
AT2G36090	AT2G36090	F-box family protein	1.9347	0.0015348
AT5G01740	AT5G01740	Nuclear transport factor 2 (NTF2) family protein	1.92877	1.05774e-06
AT5G01610	AT5G01610	hypothetical protein (Protein of unknown function, DUF538)	1.92808	3.88868e-17
AT2G43820	UGT74F2	UDP-glucosyltransferase 74F2	1.92785	3.68275e-31
AT2G23620	MES1	methyl esterase 1	1.92654	0.000528075
AT5G64310	AGP1	arabinogalactan protein 1	1.92624	9.29379e-35
AT5G11970	AT5G11970	ABC family ABC transporter, putative (DUF3511)	1.92618	4.0483e-18
AT5G04760	AT5G04760	Duplicated homeodomain-like superfamily protein	1.92602	1.55147e-24
AT5G43450	AT5G43450	2-oxoglutarate (2OG) and Fe(II)-dependent oxygenase superfamily protein	1.92553	9.45776e-16
AT5G04250	AT5G04250	Cysteine proteinases superfamily protein	1.92525	1.71852e-08
AT3G05327	AT3G05327	Cyclin family protein	1.92366	0.0089668
AT5G41800	AT5G41800	Transmembrane amino acid transporter family protein	1.92275	8.08494e-25
AT3G21690	AT3G21690	MATE efflux family protein	1.9225	1.95855e-34
AT3G05500	AT3G05500	Rubber elongation factor protein (REF)	1.9217	2.03735e-22
AT2G18280	TLP2	tubby like protein 2	1.92064	8.97096e-31
AT4G12410	AT4G12410	SAUR-like auxin-responsive protein family	1.92033	0.0146834
AT2G27260	AT2G27260	Late embryogenesis abundant (LEA) hydroxyproline-rich glycoprotein family	1.91989	4.68058e-21
AT1G64740	TUA1	alpha-1 tubulin	1.91973	9.03318e-37
AT5G62770	AT5G62770	membrane-associated kinase regulator, putative (DUF1645)	1.91959	2.76146e-17
AT2G02760	UBC2	ubiquiting-conjugating enzyme 2	1.91919	2.57472e-34
AT5G39020	AT5G39020	Malectin/receptor-like protein kinase family protein	1.91889	1.50586e-13
AT3G50900	AT3G50900	hypothetical protein	1.91743	5.27863e-06
AT5G45440	AT5G45440	P-loop containing nucleoside triphosphate hydrolases superfamily protein	1.91686	5.38266e-06
AT5G19440	AT5G19440	NAD(P)-binding Rossmann-fold superfamily protein	1.91673	6.5033e-25
AT3G18610	NUC-L2	nucleolin like 2	1.91642	0.00046084
AT1G07870	AT1G07870	Protein kinase superfamily protein	1.91495	1.18243e-22
AT1G06570	PDS1	4-hydroxyphenylpyruvate dioxygenase	1.91351	9.65355e-28
AT2G04100	AT2G04100	MATE efflux family protein	1.91306	3.60321e-15
AT4G33070	AT4G33070	Thiamine pyrophosphate dependent pyruvate decarboxylase family protein	1.91282	0.000246549
AT4G17615	CBL1	calcineurin B-like protein 1	1.91252	1.0097e-16
AT1G02520	ABCB11	P-glycoprotein 11	1.90909	9.2061e-18
AT1G23440	AT1G23440	Peptidase C15, pyroglutamyl peptidase I-like protein	1.90794	1.35464e-32
AT3G21150	BBX32	B-box 32	1.90758	4.3636e-19
AT1G55510	BCDH BETA1	branched-chain alpha-keto acid decarboxylase E1 beta subunit	1.90704	6.59832e-23
AT2G30440	TPP	thylakoid processing peptide	1.907	3.76518e-33
AT2G30840	AT2G30840	2-oxoglutarate (2OG) and Fe(II)-dependent oxygenase superfamily protein	1.90616	6.51654e-11
AT1G02880	TPK1	thiamin pyrophosphokinase1	1.90532	1.25732e-22
AT3G63010	GID1B	alpha/beta-Hydrolases superfamily protein	1.90511	2.25993e-19
AT1G61590	AT1G61590	Protein kinase superfamily protein	1.90476	1.88791e-15
AT5G18780	AT5G18780	F-box/RNI-like superfamily protein	1.90305	1.71425e-12
AT1G69260	AFP1	ABI five binding protein	1.90208	2.55432e-15
AT5G64490	AT5G64490	ARM repeat superfamily protein	1.90187	2.30196e-05
AT5G05430	AT5G05430	RNA-binding protein	1.90162	3.49749e-07
AT4G12330	CYP706A7	cytochrome P450, family 706, subfamily A, polypeptide 7	1.9001	6.57165e-09
AT5G04390	AT5G04390	C2H2-type zinc finger family protein	1.89954	2.51422e-06
AT3G14690	CYP72A15	cytochrome P450, family 72, subfamily A, polypeptide 15	1.89698	1.25338e-31
AT1G33110	AT1G33110	MATE efflux family protein	1.89616	8.86881e-33
AT3G09520	EXO70H4	exocyst subunit exo70 family protein H4	1.89537	3.73771e-11
AT5G62260	AT5G62260	AT hook motif DNA-binding family protein	1.89453	2.77059e-13
AT5G22270	AT5G22270	hypothetical protein	1.89435	1.13796e-07
AT2G32140	AT2G32140	transmembrane receptor	1.8942	0.00626689
AT2G44490	PEN2	Glycosyl hydrolase superfamily protein	1.89368	1.20846e-13
AT2G37940	AtIPCS2	Inositol phosphorylceramide synthase 2	1.89349	5.93777e-30
AT5G10820	AT5G10820	Major facilitator superfamily protein	1.89266	2.33691e-15
AT1G74020	SS2	strictosidine synthase 2	1.89249	2.8678e-26
AT4G15120	AT4G15120	VQ motif-containing protein	1.89111	8.72635e-05
AT1G77680	AT1G77680	Ribonuclease II/R family protein	1.89108	1.51657e-08
AT5G58730	Mik	pfkB-like carbohydrate kinase family protein	1.88968	4.04142e-27
AT5G56870	BGAL4	beta-galactosidase 4	1.88925	5.95576e-28
AT3G14050	RSH2	RELA/SPOT homolog 2	1.88771	1.8046e-27
AT4G17840	AT4G17840	CAAX protease self-immunity protein	1.88665	1.74211e-31
AT1G60960	IRT3	iron regulated transporter 3	1.88641	8.18778e-21
AT1G18890	CDPK1	calcium-dependent protein kinase 1	1.88539	7.03318e-22
AT1G53430	AT1G53430	Leucine-rich repeat transmembrane protein kinase	1.88504	1.06804e-22
AT1G51670	AT1G51670	hypothetical protein	1.88188	0.000163628
AT1G07720	KCS3	3-ketoacyl-CoA synthase 3	1.88159	4.8049e-11
AT1G07390	RLP1	receptor like protein 1	1.88141	3.14789e-17
AT2G02860	SUT2	sucrose transporter 2	1.88061	1.40399e-30
AT5G24120	SIGE	sigma factor E	1.88046	2.10712e-26
AT4G15400	BIA1	HXXXD-type acyl-transferase family protein	1.87859	6.90357e-08
AT3G45640	MPK3	mitogen-activated protein kinase 3	1.87819	1.94963e-21
AT3G56200	AT3G56200	Transmembrane amino acid transporter family protein	1.87676	1.6276e-17
AT4G29900	ACA10	autoinhibited Ca(2 )-ATPase 10	1.87477	9.18582e-22
AT5G03720	HSFA3	heat shock transcription factor A3	1.8742	6.48789e-07
AT1G08230	AT1G08230	Transmembrane amino acid transporter family protein	1.87165	5.92055e-28
AT5G24090	CHIA	chitinase A	1.87076	2.42981e-11
AT5G15120	AT5G15120	2-aminoethanethiol dioxygenase, putative (DUF1637)	1.87064	1.28386e-05
AT5G15240	AT5G15240	Transmembrane amino acid transporter family protein	1.87028	2.45043e-15
AT3G45650	NAXT1	nitrate excretion transporter1	1.86945	1.07354e-17
AT5G59490	AT5G59490	Haloacid dehalogenase-like hydrolase (HAD) superfamily protein	1.86901	5.10773e-06
AT1G67105	AT1G67105	other_RNA	1.86868	9.25512e-07
AT1G55920	SERAT2;1	serine acetyltransferase 2;1	1.86849	7.18881e-32
AT3G46500	AT3G46500	2-oxoglutarate (2OG) and Fe(II)-dependent oxygenase superfamily protein	1.86838	0.000777068
AT3G21790	AT3G21790	UDP-Glycosyltransferase superfamily protein	1.86729	4.89196e-28
AT5G48530	AT5G48530	hypothetical protein	1.86575	2.64707e-15
AT1G69750	COX19-2	cytochrome c oxidase 19-2	1.86564	6.88749e-20
AT5G16200	AT5G16200	50S ribosomal protein-like protein	1.86548	2.49364e-11
AT4G28790	AT4G28790	basic helix-loop-helix (bHLH) DNA-binding superfamily protein	1.8653	2.37164e-06
AT3G47730	ABCA2	ATP-binding cassette A2	1.86504	9.69105e-34
AT1G61667	AT1G61667	serine protease, putative (Protein of unknown function, DUF538)	1.86502	3.23415e-10
AT4G13130	AT4G13130	Cysteine/Histidine-rich C1 domain family protein	1.86427	1.62707e-07
AT3G09595	AT3G09595	0	1.86255	0.00097572
AT5G41900	AT5G41900	alpha/beta-Hydrolases superfamily protein	1.86225	0.00441779
AT1G08050	AT1G08050	Zinc finger (C3HC4-type RING finger) family protein	1.86122	5.27524e-08
AT1G69310	WRKY57	WRKY DNA-binding protein 57	1.86121	3.01693e-19
AT5G47120	BI1	BAX inhibitor 1	1.86105	1.3077e-24
AT2G32800	AP4.3A	protein kinase family protein	1.85841	3.20487e-11
AT1G49050	AT1G49050	Eukaryotic aspartyl protease family protein	1.85838	1.14046e-29
AT4G19200	AT4G19200	proline-rich family protein	1.85689	1.56217e-25
AT5G24735	AT5G24735	other_RNA	1.85623	5.47149e-30
AT4G26120	AT4G26120	Ankyrin repeat family protein / BTB/POZ domain-containing protein	1.8547	4.41656e-10
AT4G19880	AT4G19880	Glutathione S-transferase family protein	1.85411	5.89434e-32
AT3G63310	BIL4	Bax inhibitor-1 family protein	1.8541	2.43915e-33
AT3G28007	SWEET4	Nodulin MtN3 family protein	1.8533	0.0396536
AT1G13210	ACA.l	autoinhibited Ca2 /ATPase II	1.85271	1.1486e-14
AT2G24545	AT2G24545	Natural antisense transcript overlaps with AT2G24540	1.85249	0.000900385
AT5G16010	AT5G16010	3-oxo-5-alpha-steroid 4-dehydrogenase family protein	1.85245	1.60895e-17
AT3G48115	AT3G48115	other_RNA	1.85099	1.85086e-34
AT5G21020	AT5G21020	transmembrane protein	1.8472	3.66355e-34
AT3G15760	AT3G15760	cytochrome P450 family protein	1.84418	1.87363e-18
AT5G54940	AT5G54940	Translation initiation factor SUI1 family protein	1.84276	4.40853e-26
AT3G52430	PAD4	alpha/beta-Hydrolases superfamily protein	1.84186	1.17991e-20
AT1G58340	ZF14	MATE efflux family protein	1.84154	9.53155e-16
AT1G34370	STOP1	C2H2 and C2HC zinc fingers superfamily protein	1.8415	1.80289e-26
AT2G18000	TAF14	TBP-associated factor 14	1.84138	7.12397e-05
AT5G48160	OBE2	potyvirus VPg interacting protein (DUF1423)	1.83913	3.19656e-24
AT3G01310	AT3G01310	Phosphoglycerate mutase-like family protein	1.83874	4.29073e-25
AT2G31585	AT2G31585	other_RNA	1.83784	1.21049e-18
AT1G76360	AT1G76360	Protein kinase superfamily protein	1.83718	2.34498e-26
AT5G18490	AT5G18490	vacuolar sorting-associated protein (DUF946)	1.83634	9.14372e-32
AT1G78280	AT1G78280	transferases, transferring glycosyl groups	1.83562	3.3046e-29
AT5G15970	KIN2	stress-responsive protein (KIN2) / stress-induced protein (KIN2) / cold-responsive protein (COR6.6) / cold-regulated protein (COR6.6)	1.83415	0.00121425
AT3G55430	AT3G55430	O-Glycosyl hydrolases family 17 protein	1.83305	3.15477e-31
AT4G31110	AT4G31110	Wall-associated kinase family protein	1.83209	3.21676e-08
AT5G39090	AT5G39090	HXXXD-type acyl-transferase family protein	1.832	4.36773e-05
AT1G66880	AT1G66880	Protein kinase superfamily protein	1.83064	1.5709e-22
AT1G17860	AT1G17860	Kunitz family trypsin and protease inhibitor protein	1.83063	5.11288e-17
AT5G17370	AT5G17370	Transducin/WD40 repeat-like superfamily protein	1.83006	1.70083e-10
AT5G52450	AT5G52450	MATE efflux family protein	1.83005	1.19265e-24
AT1G64040	TOPP3	type one serine/threonine protein phosphatase 3	1.82864	1.11836e-30
AT1G44100	AAP5	amino acid permease 5	1.82501	3.61406e-30
AT2G21500	AT2G21500	RING/U-box superfamily protein	1.82437	1.69289e-24
AT3G26770	AT3G26770	NAD(P)-binding Rossmann-fold superfamily protein	1.82299	0.00203031
AT4G39955	AT4G39955	alpha/beta-Hydrolases superfamily protein	1.82279	2.11564e-16
AT4G22820	AT4G22820	A20/AN1-like zinc finger family protein	1.8221	1.62637e-25
AT5G36870	GSL09	glucan synthase-like 9	1.82199	0.0232379
AT5G43260	AT5G43260	chaperone protein dnaJ-like protein	1.81989	3.89087e-21
AT1G79520	AT1G79520	Cation efflux family protein	1.81821	2.98271e-17
AT3G21090	ABCG15	ABC-2 type transporter family protein	1.81707	1.21206e-20
AT4G35110	AT4G35110	phospholipase-like protein (PEARLI 4) family protein	1.81667	7.87051e-11
AT1G30640	AT1G30640	Protein kinase family protein	1.81621	7.89875e-21
AT2G26190	AT2G26190	calmodulin-binding family protein	1.81361	2.32791e-26
AT5G66170	STR18	sulfurtransferase 18	1.81255	5.07245e-24
AT4G38390	RHS17	root hair specific 17	1.81211	0.000465912
AT5G59700	AT5G59700	Protein kinase superfamily protein	1.81114	2.46783e-17
AT1G17345	AT1G17345	SAUR-like auxin-responsive protein family	1.81099	8.48164e-05
AT1G19550	AT1G19550	Glutathione S-transferase family protein	1.81067	0.00420344
AT2G46600	AT2G46600	Calcium-binding EF-hand family protein	1.81033	4.0889e-12
AT3G26910	AT3G26910	hydroxyproline-rich glycoprotein family protein	1.80978	1.1558e-17
AT4G30210	ATR2	P450 reductase 2	1.80918	2.19078e-26
AT5G61380	TOC1	CCT motif -containing response regulator protein	1.80887	8.46462e-21
AT5G38280	PR5K	PR5-like receptor kinase	1.80806	2.87871e-08
AT4G24380	AT4G24380	dihydrofolate reductase	1.80676	2.65852e-10
AT1G80555	AT1G80555	Isocitrate/isopropylmalate dehydrogenase family protein	1.80653	0.00983549
AT4G15340	PEN1	pentacyclic triterpene synthase 1	1.80645	1.89571e-06
AT3G13310	AT3G13310	Chaperone DnaJ-domain superfamily protein	1.80584	6.26059e-27
AT3G52520	AT3G52520	hypothetical protein	1.80582	0.0294233
AT3G51970	ASAT1	acyl-CoA sterol acyl transferase 1	1.80541	3.60729e-10
AT1G67060	AT1G67060	peptidase M50B-like protein	1.80479	5.28469e-25
AT5G01830	SAUR21	ARM repeat superfamily protein	1.8045	8.72504e-13
AT3G43430	AT3G43430	RING/U-box superfamily protein	1.80426	4.70309e-15
AT2G29380	HAI3	highly ABA-induced PP2C protein 3	1.80315	0.00570171
AT3G21351	AT3G21351	transmembrane protein	1.80302	9.36418e-05
AT2G42060	AT2G42060	Cysteine/Histidine-rich C1 domain family protein	1.80296	0.000238657
AT2G31020	ORP1A	OSBP(oxysterol binding protein)-related protein 1A	1.80186	3.10832e-12
AT2G47180	GolS1	galactinol synthase 1	1.80077	8.32401e-26
AT3G05580	TOPP9	Calcineurin-like metallo-phosphoesterase superfamily protein	1.80068	4.11307e-26
AT1G15520	ABCG40	pleiotropic drug resistance 12	1.80064	2.36202e-05
AT1G13260	RAV1	related to ABI3/VP1 1	1.80035	1.67033e-25
AT2G02390	GSTZ1	glutathione S-transferase zeta 1	1.79959	8.4039e-32
AT5G35370	AT5G35370	S-locus lectin protein kinase family protein	1.79899	1.35346e-16
AT1G02820	LEA3	Late embryogenesis abundant 3 (LEA3) family protein	1.79876	3.72164e-07
AT5G49440	AT5G49440	hypothetical protein	1.79869	8.98891e-31
AT3G05400	AT3G05400	Major facilitator superfamily protein	1.79772	6.96124e-08
AT3G20250	PUM5	pumilio 5	1.79749	8.56997e-30
AT5G63760	ARI15	RING/U-box superfamily protein	1.79749	2.25938e-27
AT1G80820	CCR2	cinnamoyl coa reductase	1.79708	1.82095e-10
AT3G45730	AT3G45730	hypothetical protein	1.79695	1.94898e-24
AT3G51915	0	0	1.79687	0.0032857
AT3G02070	AT3G02070	Cysteine proteinases superfamily protein	1.79681	1.19058e-24
AT2G22790	AT2G22790	hypothetical protein	1.79632	0.00303682
AT1G49450	AT1G49450	Transducin/WD40 repeat-like superfamily protein	1.79547	0.00013836
AT4G37010	CEN2	centrin 2	1.79515	5.9061e-12
AT4G25350	SHB1	EXS (ERD1/XPR1/SYG1) family protein	1.7948	0.00275407
AT4G16745	AT4G16745	Exostosin family protein	1.79447	1.08237e-13
AT1G13480	AT1G13480	hypothetical protein (DUF1262)	1.79328	0.0108175
AT5G18400	AT5G18400	Cytokine-induced anti-apoptosis inhibitor 1, Fe-S biogenesi	1.79265	5.63564e-26
AT1G06440	AT1G06440	Ubiquitin carboxyl-terminal hydrolase family protein	1.79181	3.37436e-05
AT1G21410	SKP2A	F-box/RNI-like superfamily protein	1.79115	8.88701e-29
AT5G17680	AT5G17680	disease resistance protein (TIR-NBS-LRR class)	1.79047	1.96705e-06
AT4G36450	MPK14	mitogen-activated protein kinase 14	1.78948	0.000124605
AT4G01930	AT4G01930	Cysteine/Histidine-rich C1 domain family protein	1.78921	9.08541e-05
AT1G46554	AT1G46554	other_RNA	1.78842	3.32061e-08
AT5G38344	AT5G38344	Toll-Interleukin-Resistance (TIR) domain family protein	1.78714	1.53874e-05
AT5G23050	AAE17	acyl-activating enzyme 17	1.78699	7.09132e-13
AT1G22280	PAPP2C	phytochrome-associated protein phosphatase type 2C	1.7858	1.35564e-27
AT5G37440	AT5G37440	Chaperone DnaJ-domain superfamily protein	1.78531	5.23915e-05
AT5G13800	PPH	pheophytinase	1.7842	3.39e-29
AT2G30770	CYP71A13	cytochrome P450 family 71 polypeptide	1.78418	0.0291193
AT1G60610	AT1G60610	SBP (S-ribonuclease binding protein) family protein	1.78395	2.05219e-15
AT5G20520	WAV2	alpha/beta-Hydrolases superfamily protein	1.78338	6.88929e-30
AT1G33610	AT1G33610	Leucine-rich repeat (LRR) family protein	1.783	2.83395e-24
AT2G41000	AT2G41000	Chaperone DnaJ-domain superfamily protein	1.78241	7.86831e-15
AT2G33110	VAMP723	vesicle-associated membrane protein 723	1.78132	1.21325e-14
AT1G23010	LPR1	Cupredoxin superfamily protein	1.77995	2.81033e-08
AT1G76700	AT1G76700	DNAJ heat shock N-terminal domain-containing protein	1.77921	3.9834e-21
AT4G05120	FUR1	Major facilitator superfamily protein	1.77866	2.48777e-13
AT4G18197	PUP7	purine permease 7	1.77806	6.04743e-24
AT3G55150	EXO70H1	exocyst subunit exo70 family protein H1	1.77738	1.28963e-09
AT3G02880	AT3G02880	Leucine-rich repeat protein kinase family protein	1.77467	4.41062e-22
AT3G11410	PP2CA	protein phosphatase 2CA	1.77391	1.19717e-06
AT3G05630	PLDP2	phospholipase D P2	1.77364	6.25383e-06
AT2G25780	AT2G25780	hypothetical protein (DUF1677)	1.77274	0.0026195
AT1G23830	AT1G23830	transmembrane protein	1.77225	1.05442e-09
AT4G13530	AT4G13530	transmembrane protein	1.7682	4.95356e-29
AT3G20410	CPK9	calmodulin-domain protein kinase 9	1.76805	6.06873e-31
AT3G15200	AT3G15200	Tetratricopeptide repeat (TPR)-like superfamily protein	1.76784	0.000900658
AT1G13390	AT1G13390	translocase subunit seca	1.76698	4.15363e-15
AT5G55590	QRT1	Pectin lyase-like superfamily protein	1.76683	9.03615e-05
AT2G40330	PYL6	PYR1-like 6	1.76655	1.94271e-18
AT4G34710	ADC2	arginine decarboxylase 2	1.76621	9.41158e-26
AT3G62270	AT3G62270	HCO3- transporter family	1.76588	1.65888e-11
AT3G11420	AT3G11420	beta-1,3-N-acetylglucosaminyltransferase lunatic protein, putative (DUF604)	1.76409	1.3829e-24
AT2G19450	TAG1	membrane bound O-acyl transferase (MBOAT) family protein	1.76197	7.7916e-17
AT3G52240	AT3G52240	transcriptional regulator ATRX	1.76162	8.09513e-23
AT3G57640	AT3G57640	Protein kinase superfamily protein	1.76126	1.33154e-06
AT1G62422	AT1G62422	hypothetical protein	1.75734	7.988e-27
AT5G53300	UBC10	ubiquitin-conjugating enzyme 10	1.75578	2.95729e-40
AT5G39610	NAC6	NAC domain containing protein 6	1.75555	5.18954e-26
AT5G25820	AT5G25820	Exostosin family protein	1.75508	8.7674e-07
AT3G53480	ABCG37	pleiotropic drug resistance 9	1.75443	1.3957e-19
AT2G47890	AT2G47890	B-box type zinc finger protein with CCT domain-containing protein	1.75419	4.22506e-15
AT3G28450	AT3G28450	Leucine-rich repeat protein kinase family protein	1.75276	1.20682e-26
AT4G28840	AT4G28840	mediator of RNA polymerase II transcription subunit	1.7514	4.67857e-06
AT1G27200	AT1G27200	glycosyltransferase family protein (DUF23)	1.75122	1.02948e-22
AT5G44582	AT5G44582	hypothetical protein	1.75121	8.28112e-09
AT1G03390	AT1G03390	HXXXD-type acyl-transferase family protein	1.75001	5.55335e-05
AT2G16890	AT2G16890	UDP-Glycosyltransferase superfamily protein	1.74951	4.66637e-09
AT5G65070	MAF4	K-box region and MADS-box transcription factor family protein	1.74767	8.46468e-09
AT5G06839	TGA10	bZIP transcription factor family protein	1.74765	3.08061e-08
AT1G58235	AT1G58235	hypothetical protein	1.74714	9.17286e-27
AT4G12090	AT4G12090	Cornichon family protein	1.74546	0.0081186
AT1G62580	NOGC1	flavin containing monooxygenase FMO GS-OX-like protein	1.74366	0.00241183
AT4G21570	AT4G21570	organic solute transporter ostalpha protein (DUF300)	1.74209	4.3555e-09
AT2G34070	TBL37	TRICHOME BIREFRINGENCE-LIKE 37	1.74185	7.27417e-21
AT4G11360	RHA1B	RING-H2 finger A1B	1.74173	3.14395e-22
AT3G06420	ATG8H	Ubiquitin-like superfamily protein	1.74132	4.55098e-23
AT2G02870	AT2G02870	Galactose oxidase/kelch repeat superfamily protein	1.74054	3.42314e-30
AT2G21620	RD2	Adenine nucleotide alpha hydrolases-like superfamily protein	1.7404	3.19246e-28
AT5G24910	CYP714A1	cytochrome P450, family 714, subfamily A, polypeptide 1	1.74023	0.00013978
AT1G51700	DOF1	DOF zinc finger protein 1	1.74021	4.45933e-17
AT4G12005	AT4G12005	hypothetical protein	1.73914	0.00172184
AT2G41905	AT2G41905	transmembrane protein	1.73911	1.69915e-07
AT5G61560	AT5G61560	U-box domain-containing protein kinase family protein	1.7385	4.31361e-14
AT1G01310	AT1G01310	CAP (Cysteine-rich secretory proteins, Antigen 5, and Pathogenesis-related 1 protein) superfamily protein	1.73783	0.0042791
AT3G05390	AT3G05390	S-adenosyl-L-methionine-dependent methyltransferase	1.73775	0.00148842
AT1G10040	AT1G10040	alpha/beta-Hydrolases superfamily protein	1.73772	2.98621e-05
AT4G21903	AT4G21903	MATE efflux family protein	1.73772	0.0183547
AT3G22240	AT3G22240	cysteine-rich/transmembrane domain PCC1-like protein	1.73753	3.44297e-23
AT4G37790	HAT22	Homeobox-leucine zipper protein family	1.73728	1.00369e-13
AT4G09300	AT4G09300	LisH and RanBPM domains containing protein	1.73579	0.0122284
AT2G39350	ABCG1	ABC-2 type transporter family protein	1.73525	0.000157044
AT3G12400	ELC	Ubiquitin-conjugating enzyme/RWD-like protein	1.73487	1.97795e-20
AT4G16960	AT4G16960	disease resistance protein (TIR-NBS-LRR class)	1.73444	6.61948e-09
AT5G48110	AT5G48110	Terpenoid cyclases/Protein prenyltransferases superfamily protein	1.73299	2.10028e-26
AT5G62070	IQD23	IQ-domain 23	1.73297	5.09223e-07
AT3G45638	AT3G45638	other_RNA	1.73216	0.0133006
AT5G41590	AT5G41590	LURP-one-like protein (DUF567)	1.73207	0.00368334
AT5G24270	SOS3	Calcium-binding EF-hand family protein	1.73186	5.37007e-13
AT2G42430	LBD16	lateral organ boundaries-domain 16	1.73124	0.00023492
AT3G59140	ABCC10	multidrug resistance-associated protein 14	1.73058	9.38973e-14
AT1G03730	AT1G03730	pyrroline-5-carboxylate reductase	1.72987	1.69965e-17
AT3G27510	AT3G27510	Cysteine/Histidine-rich C1 domain family protein	1.72964	2.71936e-06
AT5G19110	AT5G19110	Eukaryotic aspartyl protease family protein	1.72801	0.000427851
AT2G29065	AT2G29065	GRAS family transcription factor	1.72784	1.32792e-10
AT1G76560	CP12-3	CP12 domain-containing protein 3	1.72682	0.000256853
AT5G54730	G18F	yeast autophagy 18 F-like protein	1.72671	2.54649e-28
AT1G65520	ECI1	delta(3), delta(2)-enoyl CoA isomerase 1	1.72623	1.64494e-14
AT4G15480	UGT84A1	UDP-Glycosyltransferase superfamily protein	1.72609	0.00113677
AT1G22510	AT1G22510	E3 ubiquitin-protein ligase RNF170-like protein (DUF 1232)	1.72565	7.45176e-13
AT1G56130	AT1G56130	Leucine-rich repeat transmembrane protein kinase	1.72512	0.000174121
AT3G02240	RGF7	root meristem growth factor-like protein	1.72365	0.000732754
AT1G61250	SC3	secretory carrier 3	1.7234	3.95764e-28
AT1G13960	WRKY4	WRKY DNA-binding protein 4	1.72297	5.68944e-28
AT2G25095	MIR156A	0	1.72229	1.3138e-07
AT3G54140	PTR1	peptide transporter 1	1.72201	5.98225e-20
AT4G12720	NUDT7	MutT/nudix family protein	1.72147	4.69976e-18
AT3G26100	AT3G26100	Regulator of chromosome condensation (RCC1) family protein	1.72033	8.41524e-25
AT5G47910	RBOHD	respiratory burst oxidase homologue D	1.71938	1.52653e-25
AT5G39785	AT5G39785	hypothetical protein (DUF1666)	1.71921	1.30173e-11
AT1G66400	CML23	calmodulin like 23	1.71892	2.4806e-07
AT2G21188	AT2G21188	other_RNA	1.71872	4.09251e-10
AT3G14595	AT3G14595	Ribosomal protein L18ae family	1.7185	1.16811e-25
AT2G22470	AGP2	arabinogalactan protein 2	1.71767	6.50606e-12
AT4G21490	NDB3	NAD(P)H dehydrogenase B3	1.71699	0.03577
AT3G30390	AT3G30390	Transmembrane amino acid transporter family protein	1.71699	2.72397e-31
AT5G02630	Cand6	Lung seven transmembrane receptor family protein	1.71581	5.04073e-08
AT3G04220	AT3G04220	Disease resistance protein (TIR-NBS-LRR class) family	1.71528	0.000684056
AT5G56750	NDL1	N-MYC downregulated-like 1	1.71403	1.04497e-20
AT1G35670	CDPK2	calcium-dependent protein kinase 2	1.71387	3.42021e-23
AT5G58120	AT5G58120	Disease resistance protein (TIR-NBS-LRR class) family	1.71386	4.00587e-23
AT1G29970	RPL18AA	60S ribosomal protein L18A-1	1.71302	2.37693e-25
AT5G16110	AT5G16110	hypothetical protein	1.7128	3.2871e-22
AT2G29720	CTF2B	FAD/NAD(P)-binding oxidoreductase family protein	1.71189	2.4539e-07
AT5G61010	EXO70E2	exocyst subunit exo70 family protein E2	1.71104	1.08211e-20
AT5G06370	AT5G06370	NC domain-containing protein-like protein	1.71011	1.30774e-27
AT2G17705	AT2G17705	methionine-S-oxide reductase	1.70978	8.84936e-25
AT1G29395	COR413IM1	COLD REGULATED 314 INNER MEMBRANE 1	1.70957	2.07221e-05
AT1G27670	AT1G27670	transmembrane protein	1.70715	2.37231e-06
AT1G12520	CCS	copper chaperone for SOD1	1.70505	6.53226e-16
AT1G18470	AT1G18470	Transmembrane Fragile-X-F-associated protein	1.70469	1.07929e-28
AT3G49160	AT3G49160	pyruvate kinase family protein	1.7042	3.66373e-17
AT3G01600	NAC044	NAC domain containing protein 44	1.70407	0.0103978
AT3G23260	AT3G23260	F-box and associated interaction domains-containing protein	1.70291	2.68587e-05
AT2G29995	AT2G29995	PSY3-like protein	1.7029	2.48268e-08
AT3G53810	AT3G53810	Concanavalin A-like lectin protein kinase family protein	1.70287	6.36431e-16
AT3G49120	PRXCB	peroxidase CB	1.70279	5.00373e-23
AT1G78310	AT1G78310	VQ motif-containing protein	1.70201	7.85727e-19
AT1G28010	ABCB14	P-glycoprotein 14	1.70115	4.34113e-07
AT2G22450	RIBA2	riboflavin biosynthesis protein	1.70111	1.77185e-09
AT3G59930	AT3G59930	defensin-like protein	1.70083	2.95716e-05
AT2G46685	MIR166A	0	1.7006	3.17064e-05
AT2G27310	AT2G27310	F-box family protein	1.70012	3.18867e-11
AT5G44070	CAD1	phytochelatin synthase 1 (PCS1)	1.6998	8.88342e-13
AT3G05640	AT3G05640	Protein phosphatase 2C family protein	1.69929	6.22591e-05
AT1G07520	AT1G07520	GRAS family transcription factor	1.69752	3.3675e-17
AT1G28760	AT1G28760	guanosine-3',5'-bis (diphosphate) 3'-pyrophosphohydrolase, putative (DUF2215)	1.69711	3.2869e-09
AT3G21710	AT3G21710	transmembrane protein	1.69621	3.59158e-15
AT1G46768	RAP2.1	related to AP2 1	1.69513	3.6853e-15
AT1G69600	ZFHD1	zinc finger homeodomain 1	1.69496	5.70639e-06
AT4G23050	AT4G23050	PAS domain-containing protein tyrosine kinase family protein	1.6948	5.31072e-16
AT5G05850	PIRL1	plant intracellular ras group-related LRR 1	1.69453	4.19416e-13
AT1G51860	AT1G51860	Leucine-rich repeat protein kinase family protein	1.69314	6.37016e-09
AT5G44568	AT5G44568	transmembrane protein	1.69299	1.76196e-05
AT1G01730	AT1G01730	hypothetical protein	1.69267	2.19139e-26
AT5G49640	AT5G49640	hypothetical protein	1.69253	4.51296e-27
AT5G11520	ASP3	aspartate aminotransferase 3	1.69155	1.54786e-27
AT5G11670	NADP-ME2	NADP-malic enzyme 2	1.69028	2.57049e-21
AT4G20110	VSR7	VACUOLAR SORTING RECEPTOR 7	1.68906	9.02616e-24
AT5G10280	MYB92	myb domain protein 92	1.68822	2.21913e-08
AT2G17520	IRE1A	Endoribonuclease/protein kinase IRE1-like protein	1.68821	2.96651e-26
AT5G51640	YLS7	trichome birefringence-like protein (DUF828)	1.68749	1.1958e-19
AT2G36630	AT2G36630	Sulfite exporter TauE/SafE family protein	1.68706	9.7473e-16
AT2G45830	DTA2	downstream target of AGL15 2	1.68679	7.307e-09
AT4G01950	GPAT3	glycerol-3-phosphate acyltransferase 3	1.68671	2.87953e-23
AT3G20960	CYP705A33	cytochrome P450, family 705, subfamily A, polypeptide 33	1.68648	1.72978e-10
AT1G63930	ROH1	from the Czech 'roh' meaning 'corner'	1.68515	0.00348225
AT2G15390	FUT4	fucosyltransferase 4	1.68485	5.54266e-13
AT5G17330	GAD	glutamate decarboxylase	1.68441	1.50876e-23
AT1G69810	WRKY36	WRKY DNA-binding protein 36	1.68374	1.57773e-07
AT3G17770	AT3G17770	Dihydroxyacetone kinase	1.68366	6.40149e-24
AT1G21000	AT1G21000	PLATZ transcription factor family protein	1.68355	6.40149e-24
AT1G58410	AT1G58410	Disease resistance protein (CC-NBS-LRR class) family	1.68299	0.0015254
AT5G02100	UNE18	Oxysterol-binding family protein	1.68239	1.11717e-21
AT4G30240	AT4G30240	Syntaxin/t-SNARE family protein	1.68199	9.62434e-19
AT5G41100	AT5G41100	hydroxyproline-rich glycoprotein family protein	1.68049	4.36107e-21
AT3G14660	CYP72A13	cytochrome P450, family 72, subfamily A, polypeptide 13	1.68005	1.51153e-23
AT1G53580	GLY3	glyoxalase II 3	1.67957	1.25905e-23
AT5G01520	AIRP2	RING/U-box superfamily protein	1.67851	3.75057e-10
AT4G32910	AT4G32910	nuclear pore complex Nup85-like protein	1.67849	5.21588e-23
AT3G57020	AT3G57020	Calcium-dependent phosphotriesterase superfamily protein	1.67801	4.40114e-23
AT3G55890	AT3G55890	Yippee family putative zinc-binding protein	1.67737	2.96288e-06
AT1G29340	PUB17	plant U-box 17	1.6765	8.09419e-26
AT1G53170	ERF8	ethylene response factor 8	1.67639	3.97292e-10
AT1G34100	AT1G34100	pseudogene	1.67628	0.00487777
AT5G10860	CBSX3	Cystathionine beta-synthase (CBS) family protein	1.67596	1.73472e-24
AT5G58760	DDB2	damaged DNA binding 2	1.67542	3.0678e-22
AT5G46330	FLS2	Leucine-rich receptor-like protein kinase family protein	1.67521	4.35178e-07
AT1G80610	AT1G80610	hypothetical protein	1.67483	9.01908e-21
AT4G33300	ADR1-L1	ADR1-like 1	1.67477	1.94421e-17
AT2G41100	TCH3	Calcium-binding EF hand family protein	1.67477	8.50515e-14
AT2G37520	AT2G37520	Acyl-CoA N-acyltransferase with RING/FYVE/PHD-type zinc finger domain-containing protein	1.67457	3.84327e-26
AT2G47260	WRKY23	WRKY DNA-binding protein 23	1.67365	1.86338e-10
AT3G26180	CYP71B20	cytochrome P450, family 71, subfamily B, polypeptide 20	1.67285	6.8783e-28
AT4G08770	Prx37	Peroxidase superfamily protein	1.67251	1.15928e-07
AT1G35190	AT1G35190	2-oxoglutarate (2OG) and Fe(II)-dependent oxygenase superfamily protein	1.67174	1.13513e-23
AT5G63770	DGK2	diacylglycerol kinase 2	1.67171	1.1308e-22
AT4G16892	AT4G16892	other_RNA	1.67159	0.00178691
AT1G22470	AT1G22470	hypothetical protein	1.67114	0.00111303
AT4G02880	AT4G02880	ELKS/Rab6-interacting/CAST family protein	1.66985	3.46361e-27
AT1G04570	AT1G04570	Major facilitator superfamily protein	1.66951	0.00389855
AT1G53340	AT1G53340	Cysteine/Histidine-rich C1 domain family protein	1.66804	8.83893e-05
AT4G35500	AT4G35500	Protein kinase superfamily protein	1.66754	8.55583e-13
AT1G23120	AT1G23120	Polyketide cyclase/dehydrase and lipid transport superfamily protein	1.66741	9.36984e-09
AT3G61070	PEX11E	peroxin 11E	1.66736	2.87151e-26
AT1G67800	AT1G67800	Copine (Calcium-dependent phospholipid-binding protein) family	1.66709	5.35997e-21
AT4G13820	AT4G13820	Leucine-rich repeat (LRR) family protein	1.66696	0.00364818
AT3G49620	DIN11	2-oxoglutarate (2OG) and Fe(II)-dependent oxygenase superfamily protein	1.66692	0.00357423
AT3G19290	ABF4	ABRE binding factor 4	1.66635	7.48358e-25
AT1G33640	AT1G33640	hypothetical protein	1.66553	2.81651e-06
AT4G08250	AT4G08250	GRAS family transcription factor	1.66487	0.00839546
AT3G61630	CRF6	cytokinin response factor 6	1.66467	8.28214e-18
AT3G22060	AT3G22060	Receptor-like protein kinase-related family protein	1.66462	4.36026e-13
AT1G68820	AT1G68820	Transmembrane Fragile-X-F-associated protein	1.6645	4.57248e-24
AT1G32940	SBT3.5	Subtilase family protein	1.66449	1.10878e-17
AT4G16760	ACX1	acyl-CoA oxidase 1	1.66405	3.88613e-22
AT4G21990	42463	APS reductase 3	1.66341	1.30354e-09
AT2G18196	AT2G18196	Heavy metal transport/detoxification superfamily protein	1.66325	2.34856e-08
AT5G27930	AT5G27930	Protein phosphatase 2C family protein	1.66324	8.77332e-11
AT3G26680	SNM1	DNA repair metallo-beta-lactamase family protein	1.66191	3.10029e-22
AT3G61390	AT3G61390	RING/U-box superfamily protein	1.66117	0.00110383
AT2G13790	SERK4	somatic embryogenesis receptor-like kinase 4	1.66098	1.15241e-15
AT4G38060	AT4G38060	hypothetical protein	1.66078	1.03009e-19
AT4G21410	CRK29	cysteine-rich RLK (RECEPTOR-like protein kinase) 29	1.66062	1.36389e-25
AT4G21730	AT4G21730	pseudogene	1.66055	2.66676e-05
AT1G19200	AT1G19200	cyclin-dependent kinase, putative (DUF581)	1.66048	3.3999e-06
AT5G46060	AT5G46060	spastin, putative (Protein of unknown function, DUF599)	1.66005	0.00237543
AT3G60520	AT3G60520	zinc ion-binding protein	1.65908	2.71278e-11
AT5G13700	PAO1	polyamine oxidase 1	1.65894	0.00202348
AT1G03550	SCAMP4	Secretory carrier membrane protein (SCAMP) family protein	1.65878	2.69994e-05
AT4G15233	ABCG42	ABC-2 and Plant PDR ABC-type transporter family protein	1.65839	2.49139e-16
AT3G09350	Fes1A	Fes1A	1.65789	1.5089e-13
AT2G37410	TIM17-2	translocase inner membrane subunit 17-2	1.65774	9.3092e-25
AT4G36648	AT4G36648	other_RNA	1.65655	2.363e-27
AT3G60930	AT3G60930	transposable_element_gene	1.65586	1.54491e-16
AT2G17710	AT2G17710	Big1	1.65563	1.85721e-19
AT1G69900	AT1G69900	Actin cross-linking protein	1.6552	9.36989e-05
AT1G65720	AT1G65720	transmembrane protein	1.65513	1.60411e-24
AT1G09940	HEMA2	Glutamyl-tRNA reductase family protein	1.6536	3.18862e-25
AT3G23920	BAM1	beta-amylase 1	1.65323	1.65237e-09
AT1G27910	PUB45	plant U-box 45	1.65124	2.29804e-10
AT4G12040	SAP7	A20/AN1-like zinc finger family protein	1.65045	3.5223e-26
AT1G24735	AT1G24735	S-adenosyl-L-methionine-dependent methyltransferases superfamily protein	1.65031	0.0026741
AT1G33970	AT1G33970	P-loop containing nucleoside triphosphate hydrolases superfamily protein	1.65014	3.24022e-07
AT5G44910	AT5G44910	Toll-Interleukin-Resistance (TIR) domain family protein	1.64943	0.00201829
AT4G12470	AZI1	azelaic acid induced 1	1.64799	5.07171e-15
AT1G12810	AT1G12810	proline-rich family protein	1.64736	9.00931e-21
AT1G73390	AT1G73390	Endosomal targeting BRO1-like domain-containing protein	1.64723	1.21079e-06
AT3G25510	AT3G25510	disease resistance protein (TIR-NBS-LRR class) family protein	1.64664	4.75752e-08
AT3G21250	ABCC8	multidrug resistance-associated protein 6	1.64603	2.32994e-23
AT5G09800	AT5G09800	ARM repeat superfamily protein	1.64588	3.78135e-06
AT3G55450	PBL1	PBS1-like 1	1.64561	1.2376e-24
AT2G35170	AT2G35170	Histone H3 K4-specific methyltransferase SET7/9 family protein	1.64552	6.36892e-13
AT5G62480	GSTU9	glutathione S-transferase tau 9	1.64531	3.12661e-07
AT5G36220	CYP81D1	cytochrome p450 81d1	1.64531	2.64778e-14
AT4G13660	PRR2	pinoresinol reductase 2	1.64475	1.14266e-12
AT5G62350	AT5G62350	Plant invertase/pectin methylesterase inhibitor superfamily protein	1.64436	8.92509e-08
AT4G35600	CST	Protein kinase superfamily protein	1.64303	1.72671e-24
AT5G05480	AT5G05480	Peptide-N4-(N-acetyl-beta-glucosaminyl)asparagine amidase A protein	1.64292	5.71118e-22
AT4G01010	CNGC13	cyclic nucleotide-gated channel 13	1.64248	9.71654e-09
AT2G44380	AT2G44380	Cysteine/Histidine-rich C1 domain family protein	1.64015	4.9239e-09
AT2G15760	AT2G15760	calmodulin-binding protein (DUF1645)	1.6394	0.000558155
AT5G51570	AT5G51570	SPFH/Band 7/PHB domain-containing membrane-associated protein family	1.63735	5.14228e-18
AT1G15670	AT1G15670	Galactose oxidase/kelch repeat superfamily protein	1.63732	1.31625e-18
AT1G74950	TIFY10B	TIFY domain/Divergent CCT motif family protein	1.63727	8.21481e-12
AT5G54710	AT5G54710	Ankyrin repeat family protein	1.63672	1.24204e-10
AT3G47960	GTR1	Major facilitator superfamily protein	1.63618	1.34895e-14
AT1G62710	BETA-VPE	beta vacuolar processing enzyme	1.63575	1.42229e-09
AT1G29280	WRKY65	WRKY DNA-binding protein 65	1.63562	2.63853e-13
AT4G11300	AT4G11300	ROH1, putative (DUF793)	1.63553	7.0303e-05
AT5G55970	AT5G55970	RING/U-box superfamily protein	1.6342	4.84304e-23
AT1G03905	ABCI19	P-loop containing nucleoside triphosphate hydrolases superfamily protein	1.63408	9.1991e-09
AT5G02360	AT5G02360	DC1 domain-containing protein	1.63362	6.39975e-05
AT1G05300	ZIP5	zinc transporter 5 precursor	1.63302	7.86309e-10
AT3G55646	AT3G55646	TPRXL	1.6321	4.21106e-05
AT4G01350	AT4G01350	Cysteine/Histidine-rich C1 domain family protein	1.63202	9.89504e-12
AT4G01750	RGXT2	rhamnogalacturonan xylosyltransferase 2	1.63179	1.09317e-10
AT3G46280	AT3G46280	kinase-like protein	1.63137	2.44557e-06
AT5G49700	AT5G49700	Putative AT-hook DNA-binding family protein	1.63112	4.73326e-23
AT5G38780	AT5G38780	S-adenosyl-L-methionine-dependent methyltransferases superfamily protein	1.63057	4.72836e-07
AT5G24800	BZIP9	basic leucine zipper 9	1.6295	5.17131e-24
AT1G11050	AT1G11050	Protein kinase superfamily protein	1.62932	8.13472e-17
AT3G51730	AT3G51730	saposin B domain-containing protein	1.62906	2.40249e-21
AT2G26650	KT1	K transporter 1	1.62805	1.67123e-22
AT2G18170	MPK7	MAP kinase 7	1.62739	6.5723e-21
AT3G49790	AT3G49790	Carbohydrate-binding protein	1.62708	5.33377e-20
AT4G24220	VEP1	NAD(P)-binding Rossmann-fold superfamily protein	1.62707	1.95465e-23
AT2G37110	AT2G37110	PLAC8 family protein	1.62699	2.69042e-26
AT4G13250	NYC1	NAD(P)-binding Rossmann-fold superfamily protein	1.62597	8.32401e-26
AT1G75270	DHAR2	dehydroascorbate reductase 2	1.62553	6.808e-17
AT1G63380	AT1G63380	NAD(P)-binding Rossmann-fold superfamily protein	1.62545	0.00178217
AT5G13190	GILP	GSH-induced LITAF domain protein	1.625	5.30707e-23
AT5G47860	AT5G47860	Gut esterase (DUF1350)	1.62474	6.26059e-27
[truncated: 5,560 more rows]
