# Supplementary material for: The ATP Synthase γ Subunit ATPC1 Regulates RNA Editing in Chloroplasts
Source: Int J Mol Sci. 2023 May 24;24(11):9203. doi: 10.3390/ijms24119203 (PMC10253099; doi:10.3390/ijms24119203)
Supplement: Supplementary file 1 [file ijms-24-09203-s001.zip › Table S4 Differential Expression of Protein-coding Chloroplast Genes in the atpc1 Mutant.xlsx]

## Sheet: Sheet1
Table S4 Differential Expression of Protein-coding Chloroplast Genes in the atpc1 Mutant. #N/A: not differentially expressed.
gene_biotype	gene_id	gene name	type	log2(FC) atpc1/WT	FDR
protein_coding	ATCG00160	rps2	30s Ribosomal Proteins	-2.07206	1.18303e-30
protein_coding	ATCG00800	rps3	30s Ribosomal Proteins	-2.50131	6.56084e-59
protein_coding	ATCG00380	rps4	30s Ribosomal Proteins	-1.01243	4.01724e-14
protein_coding	ATCG00900	rps7.1	30s Ribosomal Proteins	-1.10901	5.08384e-10
protein_coding	ATCG01240	rps7.2	30s Ribosomal Proteins	#N/A	#N/A
protein_coding	ATCG00770	rps8	30s Ribosomal Proteins	-2.29589	4.94033e-57
protein_coding	ATCG00750	rps11	30s Ribosomal Proteins	-2.26446	2.66407e-43
protein_coding	ATCG00330	rps14	30s Ribosomal Proteins	#N/A	#N/A
protein_coding	ATCG01120	rps15	30s Ribosomal Proteins	-1.50386	4.23132e-21
protein_coding	ATCG00050	rps16	30s Ribosomal Proteins	-1.61112	1.63957e-25
protein_coding	ATCG00650	rps18	30s Ribosomal Proteins	-1.85047	9.40175e-34
protein_coding	ATCG00820	rps19	30s Ribosomal Proteins	-2.65945	8.57467e-51
protein_coding	ATCG00065	rps12A	30s Ribosomal Proteins	#N/A	#N/A
protein_coding	ATCG01230	rps12B	30s Ribosomal Proteins	-1.31259	5.10773e-06
protein_coding	ATCG00905	rps12C	30s Ribosomal Proteins	#N/A	#N/A
protein_coding	ATCG00830	rpl2.1	50s Ribosomal Proteins	-1.57938	2.9582e-22
protein_coding	ATCG01310	rpl2.2	50s Ribosomal Proteins	-1.58766	5.3782e-10
protein_coding	ATCG00780	rpl14	50s Ribosomal Proteins	-2.87358	1.72163e-69
protein_coding	ATCG00790	rpl16	50s Ribosomal Proteins	-2.98624	1.81678e-101
protein_coding	ATCG00660	rpl20	50s Ribosomal Proteins	-1.4211	2.83796e-18
protein_coding	ATCG00810	rpl22	50s Ribosomal Proteins	-2.25249	1.77066e-38
protein_coding	ATCG00840	rpl23.1	50s Ribosomal Proteins	-2.11824	3.72429e-05
protein_coding	ATCG01300	rpl23.2	50s Ribosomal Proteins	-1.92683	0.000101584
protein_coding	ATCG01020	rpl32	50s Ribosomal Proteins	-1.72452	2.13308e-24
protein_coding	ATCG00640	rpl33	50s Ribosomal Proteins	#N/A	#N/A
protein_coding	ATCG00760	rpl36	50s Ribosomal Proteins	-2.03453	4.49578e-38
protein_coding	ATCG00120	atpA	ATP Synthase Complex	-1.21656	1.55158e-24
protein_coding	ATCG00480	atpB	ATP Synthase Complex	-1.7033	1.88793e-61
protein_coding	ATCG00470	atpE	ATP Synthase Complex	-1.6801	4.70112e-40
protein_coding	ATCG00130	atpF	ATP Synthase Complex	-1.45227	2.10363e-40
protein_coding	ATCG00140	atpH	ATP Synthase Complex	-1.20351	4.95881e-36
protein_coding	ATCG00150	atpI	ATP Synthase Complex	-2.18511	2.34815e-71
protein_coding	ATCG00590	orf31	Cytochrome b6/f Complex	#N/A	#N/A
protein_coding	ATCG00540	petA	Cytochrome b6/f Complex	#N/A	#N/A
protein_coding	ATCG00720	petB	Cytochrome b6/f Complex	#N/A	#N/A
protein_coding	ATCG00730	petD	Cytochrome b6/f Complex	#N/A	#N/A
protein_coding	ATCG00600	petG	Cytochrome b6/f Complex	#N/A	#N/A
protein_coding	ATCG00210	petN	Cytochrome b6/f Complex	#N/A	#N/A
protein_coding	ATCG00500	accD	Miscellaneous	#N/A	#N/A
protein_coding	ATCG01040	ccsA	Miscellaneous	-1.75154	2.9727e-29
protein_coding	ATCG00530	cemA	Miscellaneous	#N/A	#N/A
protein_coding	ATCG00670	clpP	Miscellaneous	#N/A	#N/A
protein_coding	ATCG00040	matK	Miscellaneous	#N/A	#N/A
protein_coding	ATCG00870	orf77.1	Miscellaneous	-1.9916	0.000148504
protein_coding	ATCG01270	orf77.2	Miscellaneous	#N/A	#N/A
protein_coding	ATCG01000	ycf1.1	Miscellaneous	-2.03854	4.32179e-30
protein_coding	ATCG01130	ycf1.2	Miscellaneous	-1.97012	7.77792e-50
protein_coding	ATCG00860	ycf2.1	Miscellaneous	-1.0827	2.22525e-08
protein_coding	ATCG01280	ycf2.2	Miscellaneous	-1.30957	7.79349e-12
protein_coding	ATCG00360	ycf3	Miscellaneous	#N/A	#N/A
protein_coding	ATCG00520	ycf4	Miscellaneous	-1.00889	2.24777e-13
protein_coding	ATCG01100	ndhA	NADH Dehydrogenase Complex	-1.22362	1.09387e-22
protein_coding	ATCG00890	ndhB.1	NADH Dehydrogenase Complex	#N/A	#N/A
protein_coding	ATCG01250	ndhB.2	NADH Dehydrogenase Complex	#N/A	#N/A
protein_coding	ATCG00440	ndhC	NADH Dehydrogenase Complex	-1.27552	7.1825e-19
protein_coding	ATCG01050	ndhD	NADH Dehydrogenase Complex	#N/A	#N/A
protein_coding	ATCG01070	ndhE	NADH Dehydrogenase Complex	#N/A	#N/A
protein_coding	ATCG01010	ndhF	NADH Dehydrogenase Complex	-1.46754	4.35314e-32
protein_coding	ATCG01080	ndhG	NADH Dehydrogenase Complex	-1.0205	4.58455e-16
protein_coding	ATCG01110	ndhH	NADH Dehydrogenase Complex	-1.84017	1.21687e-40
protein_coding	ATCG01090	ndhI	NADH Dehydrogenase Complex	-1.737	1.08549e-27
protein_coding	ATCG00420	ndhJ	NADH Dehydrogenase Complex	-1.44551	7.21721e-29
protein_coding	ATCG00430	ndhK	NADH Dehydrogenase Complex	-1.48955	1.24107e-30
protein_coding	ATCG00350	psaA	Photosystem I	#N/A	#N/A
protein_coding	ATCG00340	psaB	Photosystem I	#N/A	#N/A
protein_coding	ATCG01060	psaC	Photosystem I	#N/A	#N/A
protein_coding	ATCG00510	psaI	Photosystem I	#N/A	#N/A
protein_coding	ATCG00630	psaJ	Photosystem I	#N/A	#N/A
protein_coding	ATCG00020	psbA	Photosystem II	1.52478	0
protein_coding	ATCG00680	psbB	Photosystem II	#N/A	#N/A
protein_coding	ATCG00280	psbC	Photosystem II	#N/A	#N/A
protein_coding	ATCG00270	psbD	Photosystem II	#N/A	#N/A
protein_coding	ATCG00580	psbE	Photosystem II	#N/A	#N/A
protein_coding	ATCG00570	psbF	Photosystem II	#N/A	#N/A
protein_coding	ATCG00710	psbH	Photosystem II	#N/A	#N/A
protein_coding	ATCG00080	psbI	Photosystem II	-1.04007	1.85354e-17
protein_coding	ATCG00550	psbJ	Photosystem II	#N/A	#N/A
protein_coding	ATCG00070	psbK	Photosystem II	#N/A	#N/A
protein_coding	ATCG00560	psbL	Photosystem II	#N/A	#N/A
protein_coding	ATCG00220	psbM	Photosystem II	#N/A	#N/A
protein_coding	ATCG00700	psbN	Photosystem II	#N/A	#N/A
protein_coding	ATCG00690	psbT	Photosystem II	#N/A	#N/A
protein_coding	ATCG00300	psbZ	Photosystem II	-1.32896	1.53355e-11
protein_coding	ATCG00740	rpoA	RNA Polymerase	-1.13041	8.65241e-20
protein_coding	ATCG00190	rpoB	RNA Polymerase	-1.64525	3.64653e-22
protein_coding	ATCG00180	rpoC1	RNA Polymerase	-1.34416	4.54178e-18
protein_coding	ATCG00170	rpoC2	RNA Polymerase	-1.81796	1.25857e-19
protein_coding	ATCG00490	rbcL	RuBisCO	-1.00435	8.16847e-166
