# Supplementary material for: The ATP Synthase γ Subunit ATPC1 Regulates RNA Editing in Chloroplasts
Source: Int J Mol Sci. 2023 May 24;24(11):9203. doi: 10.3390/ijms24119203 (PMC10253099; doi:10.3390/ijms24119203)
Supplement: Supplementary file 1 [file ijms-24-09203-s001.zip › Table S5 Differential Expression of Photosynthesis Genes in the atpc1 Mutant.xlsx]

## Sheet: Sheet1
Table S5 Differential Expression of Photosynthesis Genes in the atpc1 Mutant. #N/A: not differentially expressed.
Photosystem I core proteins	LOC	log2(FC) atpc1/WT	FDR
psaA	ATCG00350	#N/A	#N/A
psaB	ATCG00340	#N/A	#N/A
psaC	ATCG01060	#N/A	#N/A
PSAD-1	AT4G02770	-1.9532	3.34611e-36
PSAD-2	AT1G03130	-2.2076	6.78269e-44
PSAE-1	AT4G28750	-1.53214	3.85181e-27
PSAE-2	AT2G20260	-1.05204	3.9937e-11
PSAF	AT1G31330	-1.01351	1.26094e-13
PSAG	AT1G55670	-1.35129	4.06818e-20
PSAH1	AT3G16140	-1.11505	2.43862e-12
PSAH2	AT1G52230	-2.14475	7.86569e-34
PSAK	AT1G30380	-2.05486	1.5851e-29
PSAL	AT4G12800	-1.4676	1.70322e-21
PSAO	AT1G08380	-1.75434	7.28072e-19
Photosystem II core proteins
psbA	ATCG00020	1.52478	0
psbB	ATCG00680	#N/A	#N/A
psbC	ATCG00280	#N/A	#N/A
psbD	ATCG00270	#N/A	#N/A
psbE	ATCG00580	#N/A	#N/A
psbF	ATCG00570	#N/A	#N/A
psbH	ATCG00710	#N/A	#N/A
psbI	ATCG00080	-1.04007	1.85354e-17
psbM	ATCG00220	#N/A	#N/A
psbN	ATCG00700	#N/A	#N/A
psbZ	ATCG00300	-1.32896	1.53355e-11
PSBS	AT1G44575	-1.80577	1.59833e-37
PSBP1	AT1G06680	-1.34742	2.42119e-22
PSBP2	AT2G30790	#N/A	#N/A
PSBO1	AT5G66570	#N/A	#N/A
PSBQ1	AT4G21280	-2.44744	1.7754e-59
PSBQ2	AT4G05180	-1.97343	7.93327e-34
PNSL2	AT1G14150	-2.13727	6.50161e-36
PNSL3	AT3G01440	-3.14607	8.73288e-28
PSBR	AT1G79040	#N/A	#N/A
LHC I proteins
LHCA1	AT3G54890	-1.97227	1.13174e-36
LHCA2	AT3G61470	#N/A	#N/A
LHCA2-like	AT5G28450	#N/A	#N/A
LHCA3	AT1G61520	-1.38186	4.23595e-20
LHCA4	AT3G47470	-1.6816	8.65981e-19
LHCA5	AT1G45474	#N/A	#N/A
LHCA6	AT1G19150	-2.4594	7.80028e-51
LHC II proteins
LHCB1.1	AT1G29920	-2.01847	1.13273e-19
LHCB1.2	AT1G29910	-2.37867	4.16127e-26
LHCB1.3	AT1G29930	-1.25672	5.68915e-25
LHCB1.4	AT2G34430	-1.50116	3.57849e-30
LHCB1.5	AT2G34420	-1.38475	2.02484e-24
LHCB2.1	AT2G05100	-1.16447	5.15915e-14
LHCB2.2	AT2G05070	-1.87465	5.24781e-21
LHCB2.3	AT3G27690	-2.82313	7.4339e-51
LHCB2.4	AT1G76570	#N/A	#N/A
LHCB3	AT5G54270	-2.34281	1.1011e-25
LHCB4.1	AT5G01530	-1.15828	4.61411e-23
LHCB4.2	AT3G08940	-1.87633	1.31439e-46
LHCB4.3	AT2G40100	-3.50259	1.35059e-82
LHCB5	AT4G10340	-1.81519	1.29722e-33
LHCB6	AT1G15820	-2.2728	2.08729e-38
LHCB7	AT1G76570	#N/A	#N/A
Cytochrome B6f complex
petA	ATCG00540	#N/A	#N/A
petB	ATCG00720	#N/A	#N/A
PETC	AT4G03280	#N/A	#N/A
petG	ATCG00600	#N/A	#N/A
PETM	AT2G26500	#N/A	#N/A
PETJ	AT5G45040	#N/A	#N/A
Other components in Electron Flow Chain
PC1	AT1G76100	-1.77019	3.25372e-24
PC2	AT1G20340	-1.34542	2.55098e-23
FERREDOXIN 1	AT1G10960	-1.35915	5.44305e-17
FERREDOXIN 2	AT1G60950	#N/A	#N/A
FERREDOXIN 3	AT2G27510	#N/A	#N/A
FERREDOXIN 4	AT5G10000	#N/A	#N/A
FDC2	AT1G32550	-1.28912	3.74609e-15
FDC1	AT4G14890	-1.39936	5.54589e-14
FNR1	AT5G66190	-2.07634	8.51641e-41
FNR2	AT1G20020	-1.20914	4.97864e-15
Cyclic electron flow switch
PGR5	AT2G05620	#N/A	#N/A
PGRL1A	AT4G22890	#N/A	#N/A
PGRL1B	AT4G11960	#N/A	#N/A
NDH complex
ndhA	ATCG01100	-1.22362	1.09387e-22
ndhB.1	ATCG00890	#N/A	#N/A
ndhC	ATCG00440	-1.27552	7.1825e-19
ndhD	ATCG01050	#N/A	#N/A
ndhE	ATCG01070	#N/A	#N/A
ndhF	ATCG01010	-1.46754	4.35314e-32
ndhG	ATCG01080	-1.0205	4.58455e-16
ndhH	ATCG01110	-1.84017	1.21687e-40
ndhI	ATCG01090	-1.737	1.08549e-27
ndhJ	ATCG00420	-1.44551	7.21721e-29
ndhK	ATCG00430	-1.48955	1.24107e-30
NDHL	AT1G70760	-2.10635	1.61821e-37
NDHM	AT4G37925	-1.82218	5.59571e-22
NDHN	AT5G58260	-2.08527	1.51469e-31
NDHO	AT1G74880	-1.0475	4.5663e-10
PNSB1	AT1G15980	-1.35206	1.57716e-15
PNSB2	AT1G64770	#N/A	#N/A
PNSB3	AT3G16250	-3.40242	3.26506e-74
PNSB4	AT1G18730	-1.59071	2.78534e-20
PPL1	AT3G55330	-1.38588	3.19844e-18
PNSL1	AT2G39470	-2.5219	4.72996e-53
PNSL5	AT5G13120	-1.42195	1.63158e-16
PNSL4	AT4G39710	-2.26844	1.02022e-37
PNSB5	AT5G43750	-2.50485	2.22161e-45
ATP synthase
atpA	ATCG00120	-1.21656	1.55158e-24
atpB	ATCG00480	-1.7033	1.88793e-61
ATPC1	AT4G04640	-4.01754	2.98293e-93
ATPC2	AT1G15700	#N/A	#N/A
ATPD	AT4G09650	-1.89911	3.94615e-33
atpE	ATCG00470	-1.6801	4.70112e-40
atpF	ATCG00130	-1.45227	2.10363e-40
PDE334	AT4G32260	#N/A	#N/A
atpH	ATCG00140	-1.20351	4.95881e-36
atpI	ATCG00150	-2.18511	2.34815e-71
Regulatory proteins
STN7	AT1G68830	#N/A	#N/A
STN8	AT5G01920	#N/A	#N/A
TAP38	AT4G27800	#N/A	#N/A
LPA1	AT1G02910	#N/A	#N/A
LPA2	AT5G51545	#N/A	#N/A
HCF136	AT5G23120	#N/A	#N/A
HCF243	AT3G15095	-1.19853	2.41465e-08
