# Supplementary material for: The ATP Synthase γ Subunit ATPC1 Regulates RNA Editing in Chloroplasts
Source: Int J Mol Sci. 2023 May 24;24(11):9203. doi: 10.3390/ijms24119203 (PMC10253099; doi:10.3390/ijms24119203)
Supplement: Supplementary file 1 [file ijms-24-09203-s001.zip › Table S6 The List of Primers Used in This Study.xlsx]

## Sheet: Sheet1
Primers for vector construction
No.	Purpose	Forward	Primer sequence (F)	Reverse	Primer sequence (R)
		primer	5' - 3'	primer	5' - 3'
1	Complementary assay	atpc1-CF	GAGGCAAGAGCAGCAGCTGACGCGTTCAAACCCTTAAAAGAACTTACTCATT	atpc1-CR	CATCCTTGTAATCGAGCTCCCTAGGAACCTGTGCATTAGCTCCAGC
2	LCI assay	atpc1-LUC-F	GAGAACACGGGGGACGAGCTCATGGCTTGCTCTAATCTAAC	atpc1-LUC-R	GGGACGCGTACGAGATCTGGTCGACAACCTGTGCATTAGCTCC
3	Subcellular localization	atpc1-EGFP-F	GGCTCAGGCCTGGCGCGCCACTAGTATGGCTTGCTCTAATCTAAC	atpc1-EGFP-R	CCTTGCTCACCATGGTACCCTCGAGAACCTGTGCATTAGCTCC
4	BiFC assay	atpc1-YNE-F	GGCTCAGGCCTGGCGCGCCACTAGTATGGCTTGCTCTAATCTAAC	atpc1-YNE-R	CGGGAGCGGTACCCTCGAGGTCGACAACCTGTGCATTAGCTCC
5	Yeast two-hybrid	atpc1-AD-F	GACGTACCAGATTACGCTCATATGATGGCTTGCTCTAATCTAAC	atpc1-AD-R	TCTGCAGCTCGAGCTCGATGGATCCTCAAACCTGTGCATTAGC
		atpc1-BK-F	ATCTCAGAGGAGGACCTGCATATGATGGCTTGCTCTAATCTAAC	atpc1-BK-R	GCGGCCGCTGCAGGTCGACGGATCCTCAAACCTGTGCATTAGC
Primers for RNA editing analysis
No.	Editing site	Forward	Primer sequence (F)	Reverse	Primer sequence (R)	Sequencing	Sequencing primer
		primer	5' - 3'	primer	5' - 3'	primer name	sequence 5' - 3'
1	accD-794	accD-F	GTGGATTCAATGCGACAAT	accD-R	ATATGCAAGCAAGGGAGG	accD-956SR	CCGTTTAGTTGACCTGTACCTGTTT
2	accD-1568					accD-1285SL	GCATTTGCGGGTAAAAGAGT
3	atpF-92	atpF-92F	CCGATTCTTTCGTTTACTTG	atpF-92R	AGGGTTCCTATAGCTCCTTG	atpF-92F	CCGATTCTTTCGTTTACTTG
4	clpP-559	clpP-559F	ATGATCCATCAACCCGCTAG	clpP-559R	TATTGAACCGCTACAAGATC	clpP-397SL	TATGAGGCACAAACGGGAGA
5	matK-640	matK-640F	CGTTACCGGGTAAAAGATGC	matK-640R	AGCGGCGTATCCTTTGTTGC	matK-813SL	TTTTCCATAGAATACAATTCGCTCA
6	ndhF-290	ndhF-290F	AAAACCTTCGCCGCATGTGG	ndhF-290R	GCATTCGCTGCAATAGGTCG	ndhF-290R	GCATTCGCTGCAATAGGTCG
7	ndhG-50	ndhG-50F	ATAATGGATTTGCCTGGACC	ndhG-50R	CTTATTAAATCTTGCTCTAGA	ndhG-312SR	ACAAACCAACGAAGTAATCCCA
					ATCTGGTT
8	petL-5	petL-5F	AGGGAAGTACTTTAAGAATC	petL-5R	ATTAGACCTAAGACGATTCC	petL-175SR	ACACGGTAAGGAACTATCGAACA
9	psbE-214	psbE-214F	ACAGGAGAACGTTCTTTTGC	psbE-214R	CGTTGGATGAACTGCATTGC	psbE-214F	ACAGGAGAACGTTCTTTTGC
10	psbF-77
11	psbZ-50	psbZ-50F	AGAACATAGCCCTATGAGTT	psbZ-50R	GATAAGAGAATTAAGGATACC	psbZ-SL	GCTATGAGTTAATACGATCCCTA
			AATACGA		CACCA
12	rpl23-89	rpl23-89F	AATTCCTACTGGATGCACGC	rpl23-89R	AAGAGGTGGAATAGAATAACCCG	rpl23-89R	AAGAGGTGGAATAGAATAACCCG
13	rpoA-200	rpoA-200F	CGGACACTACAGTGGAAGTG	rpoA-200R	ATGAATACAGCATCGATAGG	rpoA-384SR	TTCCACAGCGGGCGGTAA
14	rpoB-338	rpoB-338F	TATCGGTTTATTGATCAGGG	rpoB-338R	GCAGCTGCTAACACATCTCG	rpoB-193SL	AAAGAACGAGATGCTGTCTATGAA
15	rpoB-551
16	rpoB-2432	rpoB-2432F	AACACCTCAAGTGGCGAAAG	rpoB-2432R	GTCCTACATTCATGCGTGAG	rpoB-2244SL	GGCGAAAGAATCCTCCTATGC
17	rpoC1-488	rpoC1-488F	TTTTCTTTTGCTAGGCCCATAA	rpoC1-488R	TTCGCAAATCTAAATCGGCT	rpoC1-593SR	GCACCCGCCCCAGTAGAA
18	rps12-i-58	rps12-intF	CAAGACAGCCAATCCGAAAC	rps12-intR	CTTGTACAATTCACATTCTTTGGC	rps12-int-SR	TTTACCCTGTTAGTCCGTTCTTTTC
19	rps14-80	rps14-80F	TTGATTTATAGGGAGAAGAAGAG	rps14-149R	TACCAGCTTGATCTTGTTGC	rps14-266SR	GCCTGAACCATTTCCCGAAG
20	rps14-149
21	ndhB-149	ndhB-1F	GCCTTTCATTTGCTTCTCTT	ndhB-1R	TCCTTCGTATACGTCAGGA	ndhB-346SR	CGGATAGAGGAATACAGAGAGTTGA
22	ndhB-467					ndhB-271SL	TTCCAAACGAACAATTTCAACG
23	ndhB-586
24	ndhB-746
25	ndhB-830	ndhB-2F	CGTATACGAAGGATCTCCCAC	ndhB-2R	CTAGAAGCTAAAAAGGGTATCCT	ndhB-1041SR	CCACCATTTGAGTCTCCAACA
26	ndhB-836
27	ndhB-872
28	ndhB-1255					ndhB-1018SL	ATTGTTGGAGACTCAAATGGTGG
29	ndhB-1481
30	ndhD-2	ndhD-F	TTGAGTACGCGTTCTTTGGAC	ndhD-R	AATAGCTCCATTAAGTCCAGG	ndhD-252SR	TCCATCTATTCCCATTCTCCAGTA
31	ndhD-383					ndhD-303SL	TTTAGCGGCTTTTCCAGTTAC
32	ndhD-674
33	ndhD-878
34	ndhD-887
35	atpH-3'UTR-13210	atpH-UTR-13132-F	TGTGCTAATTCCCCATCCTC	atpH-UTR-13507-R	TCCACTGGTTTCTGCTGCTT	atpH-UTR-SR	GAGTTAAATCTTGATAGAATTAA
36	ycf2-as-91535	YCF2-91535-F	CGGGAACAATTTACTTACGATAC	YCF2-91535-R	TTCACCAATAGACCGAGGG	YCF2-91535-SF	AAAGACGGATATTCCTTGCTC
